# Supplementary material for: Comparative analysis of stress-induced calcium signals in the crop species barley and the model plant Arabidopsis thaliana
Source: BMC Plant Biol. 2022 Sep 17;22:447. doi: 10.1186/s12870-022-03820-5 (PMC9482192; doi:10.1186/s12870-022-03820-5)
Supplement: Supplementary file 2 — Additional file 2. Table S1 [file 12870_2022_3820_MOESM2_ESM.xlsx]

## Sheet: Legend
Table S1: Characterization of the Hv-AEQcyt lines.
	Panel 1A shows the means and SE of the Ca2+-dependent photon release in RLU obtained from three barley leaf tips of each line after discharge.
	Panel Kinetics 1A shows representative discharge kinetics for the lines.
	Panel 1B shows the means and SE of [Ca2+]cyt measured from three barley leaf tips of Hv-AEQcyt lines #17 and #18; H2O2 was injected after 90 s
	Panel 1D shows the means and SE of qRT-PCR analysis of APOAEQUORIN expression in roots and shoots of Hv-AEQcyt #18.

## Sheet: 1A
line	mean of total RLU	SE
#8	661094	124242
#13	403996	385697
#17	458598	250069
#18	1.59933e+06	537010

## Sheet: Kinetics 1A
line	#8		#13		#17		#18
time (s)	mean	SE	mean	SE	mean	SE	mean	SE
0	185.5	20.5	96.3333	44.5945	44.6667	18.1705	705.333	396.948
1	175.5	30.5	89.3333	48.5507	62	19.3778	722.667	393.292
2	185.5	20.5	79.3333	27.5802	48	8.57321	698.667	420.048
3	165	10	82.6667	19.5107	48	15.1162	712	414.548
4	149.5	25.5	82.6667	26.2805	62.3333	12.6557	739.667	451.288
5	160	15	92.6667	45.6308	65.3333	8.16497	753.667	434.312
6	170.5	15.5	79	36.6674	55	17.1464	757	452.739
7	150	5	82.3333	33.4838	48.3333	11.1878	726	437.641
8	155	0	86	29.3939	62	21.9203	757	473.456
9	165	10	86	42.901	58.6667	18.4977	743.333	433.703
10	155	10	76	42.901	41.3333	12.6557	767	489.087
11	150	5	79	36.6674	55	15.1162	753.667	454.798
12	170	5	82.6667	45.6308	41.3333	12.6557	764	434.162
13	165	0	86.3333	40.3567	45	15.1162	750	450.655
14	160	15	82.6667	36.4166	41.3333	19.5107	767.333	468.777
15	149.5	15.5	72.3333	38.4859	51.6667	14.4971	708.667	441.03
16	155	10	86	42.901	55	11.1131	777.667	473.636
17	139.5	5.5	65.3333	25.5376	45	15.1162	788	473.456
18	149.5	25.5	93	38.6199	62	21.9203	753.667	434.312
19	134	0	79.3333	27.5802	51.6667	14.4971	774	485.034
20	129.5	15.5	72.6667	45.6308	58.6667	33.8846	795	485.33
21	139.5	15.5	76	29.3939	44.6667	11.1878	802	523.306
22	165.5	20.5	72	57.9957	51.6667	12.6557	791.333	512.869
23	139.5	25.5	82.6667	38.8866	41.3333	12.6557	822.333	507.555
24	150	5	86.3333	36.0994	51.6667	12.6557	832.667	519.11
25	123.5	51.5	79	51.4441	51.6667	7.42743	818.667	525.078
26	154.5	20.5	82.6667	50.9624	51.6667	19.1093	822.333	533.858
27	149.5	25.5	79.3333	46.9272	34.6667	11.1878	877.333	574.157
28	134.5	20.5	89.6667	44.0303	55.3333	18.4977	832.333	533.634
29	144.5	30.5	82.6667	40.831	41.3333	14.4971	832.667	544.182
30	139.5	5.5	79.3333	25.9069	58.3333	16.7382	832.333	554.631
31	134	31	79	36.6674	55	11.1131	870.333	572.454
32	149.5	46.5	79	34.4891	69	11.1131	850	571.28
33	129.5	15.5	89.3333	27.5802	41.3333	7.42743	901.333	576.708
34	139.5	25.5	75.6667	35.9328	55	15.1162	877.667	583.235
35	139	36	96.3333	29.2774	48	15.1162	908.333	599.571
36	129	26	93	40.7676	48	15.1162	925.667	627.976
37	145	0	76	36.6674	44.6667	4.49073	908.333	614.685
38	144.5	30.5	82.3333	33.4838	51.3333	12.6557	936	616.731
39	124	31	89.3333	41.6793	55	11.1131	915.333	621.414
40	108.5	5.5	79	34.4891	44.6667	18.1705	966.667	657.603
41	124	41	93	44.2323	48.3333	11.1878	973.333	660.351
42	129	5	82.6667	38.8866	41.3333	12.6557	960	661.825
43	124	31	75.6667	30.515	41.3333	12.6557	973.667	695.267
44	129	36	79.3333	46.9272	48.3333	4.49073	949.667	655.716
45	124	31	82.6667	26.5738	55	30.2324	946	641.846
46	118.5	46.5	89.3333	46.9272	51.6667	19.1093	970.333	706.89
47	139.5	25.5	75.6667	37.3653	51.6667	7.42743	949.333	665.893
48	124	21	79.3333	25.9069	58.6667	15.4002	963.667	669.705
49	134.5	51.5	79.3333	48.5507	34.6667	11.1878	939.333	644.895
50	124	21	86.3333	36.0994	55.3333	18.4977	946.333	646.942
51	124	31	79	34.4891	48	29.6564	949.333	665.893
52	124	31	82.6667	57.5948	48	8.57321	939	645.335
53	114	31	89.3333	41.6793	48	15.1162	939.333	635.183
54	124	21	79	29.6564	48	15.1162	925.667	641.842
55	124	10	82.6667	40.831	48	15.1162	963	664.241
56	124	31	86	42.901	48	15.1162	952.667	654.646
57	118.5	46.5	76	29.3939	48	15.1162	925.667	622.023
58	124	21	89.6667	34.6145	44.6667	4.49073	949.333	640.282
59	129	36	79.3333	22.3756	51.6667	14.4971	949.333	640.282
60	108.5	36.5	72.3333	36.4166	58.3333	27.5802	936	636.951
61	119	36	86	30.2324	41.3333	14.4971	873.667	595.198
62	124	41	76	29.6564	58.6667	18.4977	836	547.512
63	118.5	15.5	86	44.671	44.6667	4.49073	894.667	606.129
64	113.5	41.5	82.6667	38.8866	44.6667	21.2289	805.333	506.4
65	108.5	25.5	79.3333	40.4001	48	8.57321	812	513.06
66	108.5	25.5	86	32.9317	48	15.1162	749.667	451.022
67	129.5	15.5	89.3333	41.6793	44.6667	11.1878	726	448.141
68	103.5	10.5	79	29.6564	31	7.07107	702	414.09
69	139.5	5.5	86.3333	44.0303	48.3333	21.2289	708.667	389.824
70	108.5	25.5	82.6667	31.6333	41.3333	19.5107	667.667	353.279
71	134.5	51.5	75.6667	37.3653	41.3333	19.1093	660.667	341.488
72	134.5	20.5	82.6667	45.6308	48.3333	21.2289	636.667	317.55
73	114	31	79	34.4891	45	15.1162	602	313.235
74	114	31	93	40.7676	48.3333	18.1705	633	308.366
75	103	31	69	32.9317	55	17.1464	650	343.063
76	113.5	51.5	72.3333	40.4496	58.3333	11.1878	633	329.595
77	103.5	20.5	99.6667	48.463	55	8.57321	667.333	331.954
78	119	36	75.6667	32.957	44.6667	16.7382	671	351.797
79	108.5	36.5	89.3333	46.9272	48	8.57321	667.667	338.017
80	119	36	82.6667	45.6308	51.3333	12.6557	681	352.821
81	124	41	79.3333	40.4001	41.3333	14.4971	633	326.988
82	113.5	41.5	86	42.901	48.3333	21.2289	647	338.896
83	119	36	69	41.2856	51.6667	19.5107	664	329.175
84	113.5	10.5	82.6667	45.6308	41.3333	14.4971	626.333	322.951
85	129	46	82.6667	36.4166	51.6667	19.5107	647	338.896
86	118.5	15.5	86	30.2324	58.6667	34.6145	688	348.77
87	124	21	72.3333	40.4496	48.3333	11.1878	653.667	319.835
88	124	62	82.6667	47.8243	58.6667	22.2972	626	312.655
89	98	36	86	44.671	37.6667	4.08248	633	329.175
90	103	31	75.6667	30.515	48.3333	11.1878	643.333	310.29
91	815.5	588.5	4221.67	5088.44	7576.33	9152.5	77842.7	42755.4
92	102433	59597.5	303317	369477	138466	155536	729472	268249
93	443678	231856	891764	1.05266e+06	265092	273352	1.37529e+06	426338
94	609372	175964	1.01616e+06	1.09263e+06	277278	250287	1.51859e+06	551418
95	583501	46649	826087	793949	247580	195622	1.33505e+06	497690
96	481853	15281	641480	571614	215820	155227	1.10755e+06	395602
97	404280	5656.5	532118	456576	172933	121413	877300	308041
98	342356	3607.5	438383	364342	134048	96744.7	749197	247932
99	285096	15131.5	364442	297468	108309	80333.3	683472	220476
100	250698	30526.5	310521	252112	92379.3	69262.5	630528	201357
101	228223	43434	277523	223802	84441.7	65529.8	564608	184459
102	213412	47469.5	252256	199365	77540	62489.4	530659	179058
103	206723	47697	224913	174220	71877	59277.7	525774	184855
104	211486	51995.5	200675	152190	69031.7	59123.7	506761	163430
105	204664	57435	190012	138499	70889.3	60586.9	518951	148487
106	175866	47619	178070	124635	69114	57526.4	523857	139881
107	155739	37648	164714	115082	66217	54436.3	537768	140186
108	143358	34412.5	158066	113839	64160	54292.8	554492	153096
109	138120	34077	149943	111520	64648	58514.7	552933	159591
110	136489	41044	133515	105430	63839.7	58814	556659	160940
111	135184	55097.5	115699	92631.8	61245.7	55831.5	608103	183763
112	134802	63261.5	104421	82047.3	57361.3	52404.8	579071	178290
113	139080	72556.5	89410	68124.3	60134	53644.5	513787	159789
114	139441	75116	72382.7	56276.6	61228.3	53745.8	472934	146058
115	138863	76355	67541.7	55771.5	65402	58586.4	465567	127243
116	132010	74682.5	69090.3	60711.6	65577.3	59320.5	435768	118872
117	137238	77299.5	64600	58478.7	62480.7	54164.3	416051	124495
118	135900	72535.5	58950.7	54134.2	63478.7	56805.6	398978	115858
119	131509	65955.5	53817.3	48418.6	60234.3	56859.4	393900	130222
120	127163	68185	48976.7	43216.5	64785.7	63545.3	376842	129139
121	127628	70951.5	47699.7	40466.8	73297.7	72617.5	344191	115190
122	121372	72303.5	45384.3	39369.9	74946	76835.7	361063	140017
123	117068	75771.5	43478.3	37525	75871.3	77650	379629	165938
124	119128	82455	42078.3	37332.7	73208.7	73922.3	383338	160305
125	114107	82439.5	41854.7	38625.2	71343.7	73013.1	375459	143560
126	101875	74368	40361.3	37552.8	66406.7	68785.6	394994	145532
127	95512	68428	37688	35114.4	63537	65058.2	419340	156321
128	95795.5	69382.5	35166	33559.7	63444	62749.7	424913	161319
129	98840.5	74130.5	33328.7	32411	60516	57909.3	408409	166488
130	98799	75720	33439	32518.1	56150	52879.2	368244	160765
131	92720	71457	35682	35705	53989.3	51321.6	356556	164667
132	87048	66250	39288	39898.9	54340.3	49625	328055	142954
133	84514	63396	37347	37430.6	53593.7	47922.2	318555	132321
134	79880	59071	34127	33724.2	48993.7	44359.3	326641	130659
135	78940.5	59019.5	33380.3	33082.1	49558	45617.4	335596	147191
136	72169.5	53590.5	32203.7	31744	50521.3	47256.2	328653	141122
137	66482	47490	30105	29819.4	50755.3	47997.5	325048	127730
138	72030	51314	29530.3	29711.5	47899.7	45554.7	328292	129389
139	73196	53193	31364	31868.8	44359	42004.8	311124	108570
140	72731.5	54493.5	29289.3	29609.6	42601.3	40931.7	301349	106077
141	68459	52656	27934	26760.1	44796	43181	292262	107927
142	67824	54354	28236.7	26611.6	43994.3	43017.4	278593	110265
143	74280	63246	28646	28194.3	44992.3	44752.9	258300	108093
144	75570.5	65155.5	27411.3	27463.2	41376.3	40994.3	237482	103527
145	69037	59293	27459.3	27106.2	38875	38668.2	233436	119105
146	65161	54406	26158.7	24905.1	39074.7	37333.1	232678	123951
147	65522	52362	26602.7	23323.7	43375	39863.2	266007	134829
148	68479	51851	26571.7	22442.2	44524.7	40433.8	282876	138952
149	72737.5	52186.5	23303	20569.7	42535.7	39695.9	311502	148628
150	68866.5	46220.5	23605.7	20969.1	40530	35970.9	312892	149218
151	60041.5	41761.5	22184.7	18454	41634	37224.9	309699	162211
152	61538	44930	23058.7	17138.3	43678	38696.6	316487	169625
153	67555.5	51990.5	21930.3	15458.5	43289	39104	322956	172749
154	75849	62142	20887.7	15023.3	40141	36568.9	302777	151491
155	71132	59561	19817.7	14859.3	37546.7	35061.6	296050	129221
156	67937	55954	17430	14315.9	38834	35302.9	282550	96863.3
157	83461.5	71921.5	18407	15177.8	35864.7	32191.8	305423	120250
158	84369.5	71188.5	20000	15968.3	35169.7	31497.5	328109	155628
159	75395	61760	20874	16534	34409	30090	303400	136929
160	73077.5	59896.5	19938	15156.5	36122.3	34485.3	295713	128399
161	74058	59288	18988.3	14305.5	35042	33484	294712	122383
162	72004	59556	18462	13782.8	30284	28962.9	286049	122058
163	63772.5	52047.5	18314	13618.6	28911	27414.1	254100	107145
164	52542.5	42840.5	16085	11825.1	27101.3	25729.1	219501	94202.4
165	41607	34041	14467.7	10483.4	28216	25927.8	199966	80191.8
166	39779.5	33514.5	13445.7	10573	29148.7	25808.7	194378	68906.8
167	35630.5	28869.5	14839	12356.3	29647.3	25747.2	185873	65925.2
168	33416.5	26211.5	15627	13084.8	30277	26247.6	186864	73706.6
169	36492.5	30082.5	14987	12537.6	29434	25022.1	195710	93112.4
170	39078	32823	15699.3	12771.9	31725.3	29270.3	189806	99867.7
171	35842	29381	15620	13093.4	30239.3	29207.3	201676	109810
172	30892.5	23884.5	14642.7	12164.4	30586.7	29318	205591	116615
173	32823	25278	15031.7	11913.4	32836.7	33043	199236	115994
174	30764	22847	15001	11434.8	30518	31147.9	206933	109875
175	31734.5	21350.5	14443.3	10774.4	27899.7	26841.2	229107	121710
176	30247.5	18212.5	12692.3	9989.61	27579.7	26296.3	264834	164873
177	31920	20411	12400	10750	28123	26352.9	277113	188820
178	36167.5	25938.5	13016	12442.2	30418	27101.7	261476	170611
179	37287.5	28028.5	13752	13251.5	30786.3	27112.4	241552	151427
180	37245.5	30113.5	13470	12510.5	28594.3	24436.2	222144	140031
181	33958.5	27321.5	12675	11341.5	25790.7	22155	207594	131449
182	36224	30186	11188.7	9892.64	26292.7	22363.2	213037	135351
183	38949	33231	11106.3	9977.29	28529	26314.4	206190	126104
184	36843.5	31290.5	11474.3	9784.49	29406.3	27814.9	217093	123132
185	33484	27786	10979	9562.79	28952.3	28144.7	231151	129835
186	30991	25531	10889.3	10036.3	27820.7	27561.4	229778	126236
187	27987	22558	11515.7	10741.9	26471.7	26825.2	235204	123069
188	25861	20329	10896.3	9751.87	25298.7	25121.8	258576	133754
189	25949	20695	10731	9286.45	24255.7	23899.1	260668	137491
190	26991	22016	9778	8429.33	23685	22276	255242	132468
191	25861	21216	9279.33	8195.84	21734	19403.8	260300	147501
192	25737	21691	8216	7090.64	21476	19677	260447	155377
193	25912.5	21587.5	8598	6875.78	21421	20656.9	271451	179325
194	29360	24653	8343.33	7228.91	22253.7	20933.9	269314	190725
195	29778.5	25556.5	8488	7577.03	23516.3	22873.5	241197	167185
196	23745	19771	9214	7886.91	28109.3	27346.4	231468	157909
197	22697.5	19260.5	9702.33	8401.85	27074	26263.8	221896	146113
198	26795	23482	8849.33	7835.27	21772	21132.2	210632	138935
199	28173	25510	7015.33	5943.46	22718	21935.5	204476	138858
200	29700.5	27233.5	7005	5327.88	24025.3	21781.1	221266	152457
201	32683.5	30072.5	7700	4895.62	21500	20171	232882	155933
202	27904.5	25076.5	8085.33	4939.08	19914	18786.7	264717	182158
203	25582.5	22568.5	7504	4746.43	19470	18381.3	283922	192883
204	25711	23358	7067	4507.2	18789	16125.5	257509	176005
205	25195.5	23027.5	7094.33	4435.08	18211	14701.2	204469	137071
206	24230	22083	7097.67	4361.37	16780	13499	170738	112440
207	23224	20974	6843.33	4165.98	16280.7	12806.4	167996	113534
208	20669.5	18398.5	6444.33	3922.86	17003.3	14268.7	165966	112741
209	27151	24571	6072.67	3765.46	17595	14843.1	157433	99227.9
210	26697	23962	5942	3619.74	17350.7	14074.1	129334	71387.4
211	23487	20814	6155	3748.32	16838	13100.5	120286	62521.4
212	23244.5	20705.5	6592.33	4024.13	15186.7	11926.7	139467	82278.3
213	19441	16375	6316.67	3980.31	15197	11635.4	137041	79288.6
214	15580.5	12793.5	6471.67	4577.25	14636	11742.4	148508	90475.5
215	16958.5	14543.5	6055.33	4029.69	15517	11621.2	153659	92242.1
216	17918.5	15606.5	5023.33	3308.96	14653.3	10096	145426	81869.4
217	16158.5	13949.5	4490	2898.36	13263.3	9521.74	157403	98103.3
218	15596	12985	4321.67	2836.01	13728	10398.6	164198	109376
219	13970.5	10368.5	4066.67	2678.43	15045.7	11612.1	171295	119185
220	14367.5	9805.5	3716	2504.25	13769.3	10557.4	175362	118499
221	16881	10265	3365	2154.96	12245	9916.03	160943	103938
222	16855.5	7741.5	3530.33	2357.71	10958	8535.28	150507	99406.4
223	19492.5	4371.5	3905.33	2758.86	11501.7	8274.22	144910	94526
224	18537.5	6234.5	4638	3011.89	11316	7604.9	142556	88684.5
225	18089	7158	4562.33	2936.08	10462.7	7091.13	147071	96474.1
226	18790.5	11080.5	3949.67	2411.16	7848	5354.92	160912	108282
227	17990.5	13046.5	3753.67	2291.57	8374.33	6079.64	143960	95446.2
228	19193	14827	3709	2252.45	8780.33	6135.17	129166	79579.3
229	18724	13893	3323.67	2207.49	9138	5604.37	150452	92466.3
230	16097	12030	3182.33	2233.5	9805.67	6676.82	177086	117218
231	18852.5	15229.5	2725	1894.08	11013.3	8494.48	192049	140311
232	21737.5	18475.5	2914	2163.42	10194.7	7942.31	176725	131228
233	19513	16468	3038	2409.87	10008.7	8522.05	146076	96189.8
234	21412	18966	3168.67	2598.03	10641.7	8737.69	130614	73892.2
235	19513	17583	3832.67	3517.38	9561.33	8021.46	123915	67143.4
236	16602.5	14754.5	3870.67	3580.91	8353.33	6246.22	118699	60710.1
237	15415.5	13516.5	4314.33	3791.98	8604.67	5917.53	115927	62954.1
238	17077.5	15219.5	5133.33	5049.35	8305.67	5061.74	115235	61469.5
239	16205	14254	5952	6067.17	7834.33	4794.23	126678	71061.6
240	14058	12407	5343	5543.47	7118.67	4350.61	129747	80011.8
241	11245.5	9387.5	4331.67	4289.89	7094.33	4419.61	117846	73862.8
242	12112.5	9748.5	4235	4030.01	6953.33	4295.13	114657	70714.5
243	14373	11596	3647	3361.13	7686	4956.38	135871	93510.4
244	12386	9723	3513	2901.41	8078.33	5552.46	139921	94867.4
245	12055.5	10001.5	3241	2468.5	7266.67	5072.68	131719	87939.6
246	13810.5	12220.5	3079.33	2090.71	7779	4862.85	105095	63726.7
247	14579.5	13062.5	2735.33	1746.57	8608.33	5781.97	108453	63454
248	14884	12974	2508.33	1538.14	8305.67	6000.28	106190	59950.6
249	17092.5	14739.5	2552.67	1544.55	9245	6281.99	110545	61491.7
250	19394.5	15905.5	2838.33	1751.64	9186.33	6030.9	122925	71783.6
251	22501.5	19146.5	3124	1948.29	9747	6157.03	121225	73195.3
252	19848.5	16287.5	3003.33	1861.96	8302	5218.46	105264	59422.3
253	16922.5	13020.5	3155	1945.06	7652	4939.02	106344	61854.8
254	18796	15214	2810.67	1700.35	7624.67	4689.2	106988	61573.2
255	18414	15235	2793.67	1715.95	7624	4643.99	103816	53493.7
256	19007	14373	2869.33	1847.29	6736.67	4154.58	100145	47472.5
257	19688.5	12009.5	2831.33	1719.63	6437	3996	106382	49386.5
258	20246	10698	2394.67	1495.44	5701.33	3516.31	109871	47559.9
259	17165	8361	2099	1444.98	6227.33	3842.67	109104	48374.8
260	17376.5	10368.5	2081.67	1452.4	6950.33	4579.62	106410	52929.7
261	21902.5	16700.5	1944	1392.07	7552	5076.9	96776.3	43930.6
262	24638	20055	1913	1299.29	7645	4951.74	86939.7	38853.3
263	20277	16138	1761.67	1191.17	7263	4942.92	85587.3	45881.7
264	18790.5	13867.5	1940.67	1346.7	7184	5025.38	85364	52028.1
265	19838	15338	2735	1657.18	6378.67	4324	84627.7	51499
266	18940.5	14171.5	3760.33	2425.62	7159.67	4982.28	88095.7	54172.5
267	19931.5	15740.5	3568	2549.18	6974	4588.51	88281.7	55641.3
268	20044.5	16060.5	2821.33	1822.27	6784.67	4196.55	89289.7	55405.4
269	21830.5	17660.5	2346.33	1429.99	8037	4994.32	104789	69928.1
270	19265.5	15384.5	2198.67	1334.98	7741.33	4718.96	116137	80873
271	17531	14342	2074.67	1252.01	7487	4568.47	112328	77825.3
272	13846.5	10966.5	1916.33	1185.83	7896.33	4864.11	102670	71241.8
273	11250.5	8267.5	1765	1157.06	7094.33	4337.19	103021	68082.4
274	10657	7571	1878.67	1306.38	6602.33	4295.74	103933	64429
275	11937	8758	1930	1404.77	6358.33	5107.92	102446	63085
276	14347	9940	1892.33	1258.9	4995.67	3879	102697	64556.9
277	13836	11173	2023.33	1269.4	4713.67	3712.47	91897.3	54917.2
278	14429.5	12427.5	2450	1496.9	5563.33	4963.2	83151.7	48049.3
279	13810.5	11684.5	2814.33	1810.4	6162	5505.38	83028	51397
280	13129	10776	2748.67	1787.55	5336.33	4745.61	84761.7	49137.4
281	12334.5	10548.5	2642.33	1667.58	4648	3781.11	96109	52821.5
282	13754	11803	2893.67	1777.18	5126.33	4074.56	105264	59399.6
283	15271	13382	2642.33	1727.44	4968.33	3963.01	104328	60246.1
284	15245.5	13583.5	2924.67	2148.63	5642.67	4987.15	104941	61880.1
285	14042.5	12329.5	3499	2434.29	6547.33	5651.12	100888	62794.6
286	14326.5	12489.5	3571.33	2194.91	7163.33	5223.37	99621.3	65351.5
287	15472	13480	3574.67	2209.94	7160	4481.9	90122.3	58536.9
288	15689	13656	3137.67	2011.51	6131	3916.78	91075.3	59394.3
289	15890.5	13805.5	2436	1495.38	6685	4140.46	90803	56548
290	16881	14631	2339.67	1422.4	6919.33	4245.14	88956	55058.4
291	16303	13795	2436	1515.08	6629.67	4058.01	87373	56118.3
292	15028.5	12427.5	2408.33	1572.59	5659.67	3614.7	76542.3	46480.3
293	15771.5	12902.5	2405	1497.52	4645	3025.48	62580.7	33815.5
294	14563.5	10858.5	2112.33	1293.86	4548.33	2770.01	71109.7	37460.8
295	12551	7421	1809.67	1103.53	4207.67	2831.02	81190.7	46707.7
296	11818.5	6915.5	1699.67	1054.12	3791.67	2357.3	79508.3	47009.3
297	10259.5	5759.5	1751	1117.54	3519.67	2136.41	85842	53685.2
298	9986.5	5496.5	1834	1145.87	3571	2253.01	82315.3	53735.1
299	10492	7096	1823.67	1165.11	3471.33	2452.68	87156.3	56270.3
300	12933	9919	1985.33	1240.97	3746.67	2755.72	96735	66020.9
301	15746	11782	1958	1294.75	4252.67	2735.49	111701	79127.6
302	18130	14476	1703	1182.28	3691.67	2290.78	118593	79742
303	19942	17165	1875	1314.13	3623	2351.83	121029	78173.7
304	20055	17702	2081.33	1363.94	4497	2917.89	104180	62495.7
305	17454	15317	2061	1249.24	4534.67	2848.82	86767.7	50506.5
306	16654	14910	1593	951.256	4087.33	2719.28	80674.7	50198.7
307	16282.5	14796.5	1390	865.367	4335.33	3341.96	75726.7	47441.2
308	18600	17196	1613.67	1006.12	4896	4401.73	64713.7	37177.2
309	21763	20370	1723.67	1096.52	5993.67	5445.34	72654	41871.8
310	19632	18579	1599.67	1008.16	4761.67	4469.11	83461	48604.6
311	15750.5	14873.5	1393.33	982.816	3915.33	3606.9	73697	38650.9
312	12933	11942	1345.33	965.237	3234.33	2612.9	81121.7	38252.3
313	10858	9754	1180	876.186	3526.33	3029.21	84132.3	33476
314	9852	8706	1197.33	887.469	3457.67	3138.32	95630.7	42053.7
315	8825	7865	1252.67	865.224	3519.33	3256.45	90428.3	44637.2
316	9393	8629	1235	881.77	2714.33	2632.78	103485	63724.1
317	10368	9666	1228.67	839.717	3268.67	3122.51	109080	69017.3
318	11163	10079	1455.67	934.158	3550.67	3222.4	107411	63342.3
319	11220	9238	1947.33	1227.48	4073.67	3813.92	102815	58349.6
320	11679	9883	2288	1393.86	3213.67	3051.3	95021.3	56978.7
321	12339.5	10316.5	2078	1264.26	3148.33	2899.29	87548.7	56053.5
322	11637.5	9666.5	1634.33	1030.81	3096.33	2874.43	86798.7	57200.7
323	13908.5	12153.5	1448.67	944.599	2931	2568.22	89024.7	59730.6
324	13568	11751	1404	917.825	2897	2332.64	97822.3	66581.1
325	12742.5	10987.5	1355.67	879.334	2387.67	1705.38	93060.3	59772.4
326	11751	10203	1434.33	860.707	2260.67	1874.6	82924.7	56422.4
327	10389	8954	1600	969.724	2419	1896.84	72231	48169.7
328	10513	9078	1971.33	1261.87	2264	1680.5	70600.3	41638.9
329	10136	8319	1978.33	1267.53	2013	1615.13	88260.7	58469.2
330	10543.5	7818.5	1944	1209.14	2394.67	2155.28	101696	73534.1
331	10951	6957	2016	1342.93	2205.33	1830.05	127418	99871.4
332	14719	9011	2302	1591.44	2284.33	1905.76	125099	98514.2
333	18336.5	13856.5	2112.33	1524.15	2295	1960.84	121259	97759.7
334	18274.5	13898.5	2026.67	1484.59	2157.33	1991.95	119157	97398.9
335	17273.5	13258.5	1909.33	1302.63	2267.33	2099.48	94925.3	74301.2
336	15420.5	11116.5	1875.33	1172.49	2260.67	1825.46	76759.3	54432.2
337	17087.5	8314.5	1620.33	999.221	2260.33	1777.57	61882.3	39507.7
338	17185.5	8329.5	1544.67	935.365	2473.67	1726.05	59421.7	36560.9
339	15271	9057	1269.67	759.079	3055.33	2420.26	56387.3	32159.4
340	15596	11168	1287	782.973	2907.33	2598.39	63777.7	33367.8
341	13991	10368	1486.67	883.273	3454.33	3414.89	62074.7	32670.7
342	16055.5	13485.5	1496.33	893.896	3767.33	3295.66	54808.3	29437.4
343	18832	16128	1476	873.503	3664.33	3189.06	53132.7	29128.1
344	17077.5	15260.5	1520.67	906.839	2821.33	2357.26	59095	37506.2
345	14822	13645	1448.33	872.331	2133	1824.41	63110.3	42954.2
346	14037.5	12953.5	1541.33	926.954	2174.33	1969.84	67067.3	48146.7
347	13144.5	11813.5	1355.33	811.321	1865	1619.13	69465	52099.1
348	11963	10291	1263	776.187	1613.33	1255.97	63402.7	44068.1
349	12448	11240	1228.33	771.844	1390	1136.83	62450	41166.1
350	13191	12087	1262.67	776.557	1624	1420.62	57120.3	31513.3
351	15302	14301	1507	937.494	1617	1163.48	52640.7	28579.9
352	13196.5	12215.5	1572.67	1127.1	1200.67	813.949	47129	26499.4
353	12319	10678	1582.67	1246.29	1455.33	1132.48	49984.7	29729.8
354	15214	12004	1500	1104.57	1950.67	1650.16	45154.3	24954.8
355	16669.5	8546.5	1654.67	1094.49	2123	2021.31	45745.7	25771.7
356	19854	5352	1630.67	1079.71	2033.33	1927.6	55537.7	32720.1
357	18207.5	5945.5	1417.33	1016.06	2054	1592.2	58806.3	37402.7
358	16829.5	7354.5	1459	1053.55	1957.67	1354.11	52860.7	34269.9
359	14414.5	6724.5	1441.67	1007.42	2040.33	1663.69	46289	28683
360	13516.5	7261.5	1362.67	960.419	2401.67	2255.39	49355.3	28784.5
361	12897	7499	1393.33	1094.3	2033.33	1849.89	45587.7	25103.9
362	11488	7597	1459	1081.11	1809.67	1660.53	43850	20766.5
363	9212	7726	1462.33	996.771	2401.33	2350.6	39291.3	12258.5
364	7643	6859	1483	981.573	2006	1771.02	42040.7	10018.5
365	8495	7865	1352	930.573	1954.33	1794.66	49482.3	15895.6
366	9511.5	9005.5	1238.67	878.05	1751	1660.23	55823.3	20509.8
367	11446.5	10889.5	1744.33	1043.08	1768.33	1317.49	62497.7	26516.1
368	12303.5	11859.5	2580.67	1902.85	1486.33	1077.45	70394	35427.9
369	12804	12288	1606.67	1019.32	1318	951.325	59766	30290.2
370	14424.5	13423.5	1166.33	696.097	1180	849.786	47737.7	21822.1
371	14739.5	13727.5	1231.67	742.866	1613.67	1371.82	39962	16015.1
372	13356	12510	1145.67	701.564	1878.67	1737.6	35640.7	14079.7
373	12422	11194	1056.67	677.132	2168	2052.79	34216.3	13827.9
374	14357.5	12499.5	977.333	580.44	2432.33	2371.94	40378.3	14980.6

## Sheet: 1B
line	#17		#18
time (s)	mean	SE	mean	SE
0	0.0604379	0.00683761	0.0596669	0.00494996
1	0.0599939	0.00588834	0.0632979	0.0030663
2	0.058843	0.00577568	0.0596594	0.00367691
3	0.0571841	0.00522316	0.0626225	0.00285423
4	0.0571471	0.00518305	0.0599314	0.00381277
5	0.0550717	0.00513762	0.0640471	0.00497546
6	0.0558352	0.00512632	0.0631035	0.00304607
7	0.055398	0.00504521	0.0612367	0.00241122
8	0.0557126	0.00552314	0.0580578	0.00475748
9	0.0557797	0.00534419	0.061338	0.00305901
10	0.0558865	0.00507425	0.0644844	0.00383758
11	0.0566453	0.00490127	0.0610926	0.00298016
12	0.0552184	0.00463625	0.0634436	0.00251588
13	0.054861	0.00350891	0.0597472	0.00498268
14	0.0548972	0.00485551	0.059026	0.00490826
15	0.0558042	0.00488667	0.0600612	0.00387887
16	0.0549278	0.00472001	0.0636776	0.00264777
17	0.0555629	0.00475657	0.0582247	0.00484145
18	0.0550215	0.00466925	0.0593127	0.00506283
19	0.0551586	0.00434609	0.0656434	0.00310093
20	0.0548747	0.00433072	0.0606349	0.00346904
21	0.0555407	0.00528857	0.0640078	0.00206381
22	0.0540858	0.00515566	0.0576249	0.00555021
23	0.0559322	0.0053405	0.0632985	0.00252109
24	0.055314	0.00458122	0.0631693	0.00369149
25	0.0546582	0.00465874	0.058491	0.00438583
26	0.0547772	0.00554569	0.0612725	0.00389012
27	0.0544519	0.00517083	0.0603273	0.0032516
28	0.0555404	0.00445912	0.0605799	0.00334937
29	0.0545488	0.00487318	0.0572627	0.00533947
30	0.0541291	0.00469234	0.058885	0.00412849
31	0.0534121	0.004738	0.0586209	0.0043981
32	0.0540399	0.0046027	0.0616596	0.00210766
33	0.0544453	0.00421797	0.0594893	0.0037255
34	0.0545453	0.00556118	0.0608249	0.00284719
35	0.0548386	0.00489757	0.0626672	0.00364955
36	0.0540092	0.00466556	0.0609882	0.00230989
37	0.0552656	0.00527447	0.0634391	0.00189309
38	0.0534616	0.00448406	0.0654594	0.00298104
39	0.0546753	0.00437399	0.0636509	0.00197098
40	0.0536135	0.00446604	0.0575569	0.00452954
41	0.0551714	0.00476146	0.0615084	0.00194874
42	0.053101	0.00482893	0.0628283	0.00291294
43	0.0536193	0.00469668	0.0625032	0.00281997
44	0.0545042	0.0042315	0.0611441	0.00295484
45	0.0542846	0.00473941	0.0624227	0.00168806
46	0.0537447	0.00477301	0.0610577	0.00291358
47	0.0544332	0.00497859	0.0578725	0.00465201
48	0.0540718	0.00478046	0.06332	0.00245886
49	0.056334	0.00455411	0.064764	0.00341366
50	0.0557505	0.00470205	0.0578732	0.0046521
51	0.0542301	0.00460898	0.0598359	0.00297479
52	0.0544787	0.0050878	0.0619166	0.00220592
53	0.0545434	0.00438402	0.0590918	0.0046278
54	0.0549867	0.00483125	0.0629003	0.00234421
55	0.0544934	0.00571394	0.0623287	0.00251198
56	0.0537708	0.00524865	0.0626595	0.00291522
57	0.0549476	0.00502236	0.0635563	0.00256104
58	0.0553081	0.00483086	0.0643603	0.00380051
59	0.0542933	0.00531722	0.0635339	0.00268179
60	0.0548489	0.00464377	0.0634813	0.00421354
61	0.0546379	0.00515406	0.0602838	0.00137796
62	0.0540169	0.00528486	0.0655197	0.00266449
63	0.0546108	0.00514931	0.0627983	0.00233212
64	0.0547304	0.00539467	0.0634019	0.00195263
65	0.0545074	0.00509724	0.0658199	0.00266677
66	0.054895	0.00468394	0.0579415	0.00473701
67	0.0549388	0.0048758	0.0580473	0.00439294
68	0.0545022	0.00498002	0.063772	0.00197915
69	0.0540701	0.00448329	0.0636254	0.00144083
70	0.0541837	0.00447017	0.0611062	0.00298228
71	0.0539927	0.00411901	0.0618353	0.00326908
72	0.0545984	0.00383768	0.062522	0.0034939
73	0.0543334	0.0053607	0.0580945	0.00478349
74	0.0548458	0.00386619	0.0571968	0.00470567
75	0.0542158	0.00533395	0.0656572	0.00310239
76	0.0543412	0.00459213	0.0640274	0.00168996
77	0.0543744	0.00476372	0.0619443	0.00224797
78	0.0534037	0.00450689	0.0609055	0.0022799
79	0.0543165	0.00517298	0.0628844	0.00234566
80	0.0552306	0.00398318	0.0663149	0.00457205
81	0.054489	0.00424585	0.060433	0.00255586
82	0.053825	0.00403319	0.0617049	0.00205894
83	0.0549365	0.00459433	0.0586548	0.00440561
84	0.0539984	0.00457774	0.0652469	0.00269032
85	0.0562374	0.00514857	0.0627475	0.00229959
86	0.0561286	0.00513397	0.0607418	0.00272185
87	0.0545351	0.00497619	0.061427	0.00264215
88	0.0543703	0.00458777	0.0613693	0.00249182
89	0.054525	0.00464965	0.0574181	0.00440454
90	0.0539469	0.00603572	0.063722	0.00158382
91	0.0825238	0.0263972	0.0641889	0.00224194
92	0.0729864	0.0194557	0.0602441	0.00245394
93	0.0669808	0.0142294	0.0615599	0.00202242
94	0.064241	0.00960409	0.0666052	0.00239257
95	0.0623067	0.00798894	0.0653155	0.00344524
96	0.0627824	0.00683858	0.0634366	0.00249595
97	0.0641266	0.0067264	0.0656348	0.000865046
98	0.0651953	0.00636512	0.0657311	0.00246427
99	0.0660232	0.0062963	0.0675986	0.00168257
100	0.0676232	0.00580513	0.0767456	0.00310715
101	0.0719861	0.00558416	0.0942453	0.0107768
102	0.0798159	0.00500371	0.119246	0.0184106
103	0.0934612	0.00743548	0.14613	0.027144
104	0.11486	0.0149215	0.177454	0.033668
105	0.138222	0.0255523	0.205617	0.0402447
106	0.163327	0.037162	0.224888	0.0479173
107	0.18827	0.0483117	0.243617	0.0531088
108	0.213001	0.0566169	0.259175	0.0557603
109	0.235789	0.0626127	0.272813	0.058452
110	0.25584	0.0659	0.285839	0.0581361
111	0.273914	0.0668187	0.299464	0.0546826
112	0.289311	0.0656902	0.307465	0.0541173
113	0.301947	0.0628111	0.316026	0.0497206
114	0.31168	0.0588683	0.324444	0.0435489
115	0.318556	0.054725	0.327194	0.0397962
116	0.323512	0.0503464	0.330149	0.0343395
117	0.326293	0.0463621	0.329919	0.0293297
118	0.327861	0.042475	0.328558	0.0254968
119	0.328122	0.0395769	0.324289	0.0230826
120	0.32748	0.0368876	0.321647	0.0197547
121	0.325983	0.0351928	0.317469	0.017812
122	0.324264	0.0339957	0.313879	0.0165135
123	0.322416	0.0333126	0.310333	0.0153268
124	0.319641	0.0331473	0.308071	0.0144604
125	0.316284	0.0330336	0.306918	0.0136244
126	0.313804	0.0331893	0.303798	0.0139708
127	0.310806	0.0335375	0.301925	0.0144687
128	0.306845	0.033913	0.299439	0.015
129	0.303078	0.034316	0.297692	0.0156841
130	0.299917	0.0346809	0.295475	0.0169822
131	0.29635	0.0349439	0.291902	0.0178062
132	0.29249	0.0353117	0.288892	0.0189833
133	0.28871	0.0358388	0.284311	0.0195828
134	0.285364	0.036012	0.281623	0.0204901
135	0.281625	0.0367425	0.277485	0.0207118
136	0.278286	0.0370034	0.271661	0.0217726
137	0.274302	0.0369566	0.267844	0.0229029
138	0.270611	0.0371228	0.262472	0.0233586
139	0.266833	0.0372983	0.256701	0.0232447
140	0.262809	0.0371817	0.252864	0.023263
141	0.259562	0.0374781	0.247435	0.0238437
142	0.256006	0.0374409	0.242268	0.0237289
143	0.251738	0.0371506	0.237946	0.0244882
144	0.248375	0.0375444	0.233065	0.0241764
145	0.244988	0.0372446	0.228379	0.0239267
146	0.241143	0.0366118	0.223637	0.0246292
147	0.237584	0.0364292	0.21861	0.0242167
148	0.23395	0.0365677	0.214988	0.0242455
149	0.231121	0.0361473	0.210656	0.0240373
150	0.228275	0.0357192	0.206451	0.0240858
151	0.224841	0.0355084	0.202289	0.0239542
152	0.22225	0.0349927	0.199859	0.0238203
153	0.218474	0.0345637	0.194557	0.0234936
154	0.215348	0.0343619	0.191759	0.0234889
155	0.212532	0.0340336	0.188692	0.0233091
156	0.210058	0.0334009	0.185615	0.0235479
157	0.207469	0.0327449	0.182061	0.0231269
158	0.204729	0.0325382	0.17925	0.0231219
159	0.202	0.0320529	0.177097	0.0227567
160	0.199759	0.03159	0.174865	0.0225152
161	0.197074	0.0309849	0.173104	0.0228517
162	0.194703	0.0305122	0.170071	0.0227462
163	0.192301	0.0300584	0.166193	0.0222214
164	0.189763	0.0293989	0.165054	0.021817
165	0.18785	0.0292208	0.165	0.0216145
166	0.18534	0.0284169	0.161335	0.0211255
167	0.183726	0.0277292	0.160083	0.0216833
168	0.181349	0.0275548	0.15866	0.0212708
169	0.178979	0.0264861	0.157622	0.0207062
170	0.176932	0.0261263	0.155279	0.0209294
171	0.174888	0.0258884	0.152678	0.0206009
172	0.173115	0.0249498	0.15154	0.020239
173	0.171253	0.0243947	0.151719	0.0199471
174	0.168832	0.0238125	0.148548	0.0191397
175	0.167475	0.0233665	0.14788	0.0190074
176	0.16508	0.0228635	0.146712	0.0196812
177	0.163985	0.022546	0.143079	0.018901
178	0.160955	0.0219581	0.144037	0.0183958
179	0.159764	0.0211424	0.140887	0.0179881
180	0.158046	0.0203771	0.141146	0.0179865
181	0.156841	0.0202661	0.139927	0.0179683
182	0.154116	0.0197349	0.140419	0.017726
183	0.154212	0.0194409	0.136846	0.0171729
184	0.151321	0.0187428	0.136964	0.0173245
185	0.149947	0.0183158	0.136782	0.0171251
186	0.149104	0.0182238	0.133339	0.0165251
187	0.147854	0.0176842	0.132939	0.0161735
188	0.145861	0.0169348	0.132176	0.0163612
189	0.144901	0.0167491	0.132345	0.0156599
190	0.143954	0.0164989	0.131442	0.0157669
191	0.142379	0.0162328	0.12921	0.0151661
192	0.14085	0.0153663	0.129189	0.0153672
193	0.139857	0.0154584	0.130512	0.0154328
194	0.138514	0.0149962	0.12858	0.0149119
195	0.137551	0.0148649	0.125514	0.0146888
196	0.136076	0.0142966	0.124953	0.0141674
197	0.135399	0.0141778	0.123681	0.0140683
198	0.135067	0.0134559	0.123312	0.0131951
199	0.134099	0.0134629	0.121599	0.013259
200	0.1325	0.0130833	0.121653	0.0127968
201	0.131858	0.0128112	0.121597	0.0123266
202	0.130984	0.0126723	0.120602	0.0120464
203	0.129924	0.0125106	0.120439	0.0115223
204	0.129177	0.0121894	0.12028	0.011778
205	0.128567	0.0120807	0.116426	0.0111806
206	0.127291	0.0121233	0.116164	0.0105519
207	0.126545	0.0120113	0.117818	0.0106619
208	0.126518	0.0110959	0.116162	0.0100536
209	0.125083	0.0112427	0.114142	0.0100814
210	0.124248	0.010876	0.114489	0.00963272
211	0.123947	0.0108169	0.113876	0.00872264
212	0.122882	0.00997336	0.113677	0.00902363
213	0.123148	0.0109656	0.111358	0.00909799
214	0.122045	0.0101658	0.111281	0.00861884
215	0.121703	0.01047	0.111848	0.00821832
216	0.121158	0.00985129	0.111165	0.00766705
217	0.120945	0.0102586	0.110822	0.00746138
218	0.120123	0.00986624	0.108358	0.00785814
219	0.119274	0.009745	0.110356	0.00776829
220	0.119348	0.00998986	0.107903	0.00752089
221	0.117824	0.00943823	0.109505	0.00638931
222	0.118179	0.00943679	0.106862	0.00680588
223	0.11729	0.00942103	0.107081	0.00582069
224	0.117207	0.00963329	0.107142	0.00610608
225	0.118369	0.00905586	0.10951	0.00601952
226	0.118567	0.00874634	0.104742	0.00603239
227	0.116497	0.00893461	0.10749	0.00592715
228	0.116747	0.00907352	0.106946	0.0056223
229	0.1152	0.00883329	0.103037	0.00586854
230	0.114932	0.00903635	0.104959	0.00537936
231	0.114745	0.0094256	0.104404	0.0046284
232	0.114868	0.0087829	0.10474	0.00494077
233	0.114512	0.00932559	0.102457	0.00467511
234	0.114028	0.00885369	0.102041	0.00456997
235	0.113286	0.00908635	0.102219	0.00422293
236	0.113751	0.00876495	0.102786	0.00394835
237	0.113313	0.00886187	0.104283	0.00413349
238	0.112694	0.00939415	0.100999	0.0042119
239	0.112711	0.00863692	0.104143	0.00469523
240	0.112039	0.00861477	0.101234	0.00399366
241	0.112444	0.00862079	0.0987024	0.00412907
242	0.111222	0.00849946	0.10244	0.00426867
243	0.111173	0.00881437	0.101973	0.00383165
244	0.111052	0.00862605	0.101383	0.00380833
245	0.110602	0.00848068	0.100179	0.00284884
246	0.110746	0.00861798	0.0987073	0.00388989
247	0.110715	0.00891159	0.0980219	0.00327692
248	0.109609	0.00844981	0.101486	0.00314451
249	0.110094	0.00860497	0.100014	0.00340766
250	0.10972	0.00820905	0.0991225	0.00313635
251	0.10953	0.00870896	0.0977855	0.00326339
252	0.10928	0.00830158	0.0968811	0.003441
253	0.108956	0.00823425	0.100042	0.00377885
254	0.109285	0.00839171	0.0971526	0.00285046
255	0.10854	0.00770394	0.0953502	0.00362482
256	0.108445	0.00834113	0.0967277	0.00349415
257	0.108092	0.00836104	0.0973043	0.00278414
258	0.108046	0.00828333	0.096398	0.00285384
259	0.107668	0.00785267	0.0979552	0.00323387
260	0.108101	0.00823977	0.0972738	0.00340052
261	0.107273	0.00785417	0.0951199	0.0027038
262	0.107415	0.00789159	0.0962242	0.00228916
263	0.106476	0.00760696	0.0966494	0.0031326
264	0.107474	0.00727504	0.0966299	0.0028635
265	0.106979	0.00765461	0.0969204	0.0027046
266	0.107416	0.00782642	0.095349	0.00287082
267	0.106865	0.0077388	0.093888	0.00293949
268	0.107626	0.0070231	0.0948139	0.00252223
269	0.107407	0.00745218	0.0961046	0.00301782
270	0.107243	0.00756423	0.0955096	0.00310723
271	0.10686	0.00730136	0.0971667	0.0030084
272	0.106527	0.00741871	0.0935329	0.00327288
273	0.107411	0.00758435	0.0953847	0.00270559
274	0.105893	0.00741055	0.093664	0.00299416
275	0.105991	0.00745913	0.0947595	0.00229608
276	0.106046	0.00707548	0.0926685	0.00255774
277	0.106174	0.007391	0.0940436	0.00216422
278	0.105065	0.00697573	0.0965152	0.00313108
279	0.10487	0.00731446	0.0924956	0.00236232
280	0.105741	0.00751208	0.0959068	0.00249502
281	0.105735	0.00723896	0.0954431	0.00256438
282	0.105438	0.00734668	0.0934794	0.00235983
283	0.104454	0.00723957	0.0934834	0.00288095
284	0.105148	0.00691058	0.0937192	0.00318575
285	0.105259	0.00722216	0.0932659	0.00212874
286	0.104095	0.00663226	0.0960184	0.00287997
287	0.10431	0.00724174	0.0948567	0.00259578
288	0.104176	0.00661454	0.0933595	0.00193525
289	0.103974	0.00685279	0.0945063	0.00265336
290	0.104706	0.00697377	0.0932971	0.0029305
291	0.104372	0.00705513	0.0947023	0.002573
292	0.104242	0.00620565	0.0929199	0.00185148
293	0.104136	0.00660819	0.0953849	0.00237597
294	0.103823	0.00615709	0.0947634	0.00247733
295	0.103674	0.0068877	0.0938249	0.00208525
296	0.104437	0.00667806	0.0930612	0.00315417
297	0.10422	0.00712538	0.0911498	0.00186866
298	0.103457	0.00654453	0.0936336	0.00242285
299	0.103656	0.00650816	0.0944084	0.00247294
300	0.103714	0.00595203	0.0938479	0.00213472
301	0.103239	0.00656206	0.094614	0.0025275
302	0.103891	0.00645339	0.0921224	0.00236954
303	0.103235	0.00668851	0.0936986	0.00198945
304	0.102988	0.00690826	0.0960987	0.00318905
305	0.103161	0.00585491	0.0920275	0.00243814
306	0.102709	0.00637459	0.0931176	0.00200015
307	0.102571	0.00632224	0.0939501	0.00196842
308	0.103269	0.00629948	0.0935657	0.0026102
309	0.10296	0.00631036	0.0924122	0.00258725
310	0.102011	0.00644177	0.0951648	0.0030076
311	0.102492	0.0065179	0.0945087	0.0023927
312	0.102044	0.00586268	0.0927734	0.00236952
313	0.102831	0.00594516	0.0937652	0.00232676
314	0.103113	0.00607081	0.0943272	0.00229772
315	0.102487	0.00691213	0.0935608	0.00213928
316	0.102182	0.00602454	0.0927751	0.00225813
317	0.101716	0.00640713	0.0922401	0.00221766
318	0.101817	0.00593131	0.0919186	0.00263174
319	0.102047	0.00621892	0.0914571	0.00237399
320	0.102045	0.00598517	0.0924779	0.00175645
321	0.101993	0.00640044	0.0934117	0.00239441
322	0.102445	0.00577834	0.09084	0.00211885
323	0.101608	0.00659212	0.0912685	0.00210851
324	0.101231	0.00603028	0.0936493	0.0022121
325	0.101969	0.00616907	0.0929516	0.00237529
326	0.100782	0.00604819	0.0918324	0.00238415
327	0.101528	0.00591592	0.0944465	0.00274509
328	0.101329	0.00661219	0.0929024	0.0029015
329	0.100779	0.00597497	0.0906466	0.00237029
330	0.102024	0.00586807	0.0911552	0.00229523
331	0.102096	0.00614817	0.0920245	0.00293615
332	0.100887	0.00624542	0.0919968	0.00249552
333	0.100618	0.00617834	0.090488	0.00303244
334	0.100685	0.0062986	0.093377	0.00224587
335	0.100868	0.00592331	0.0926232	0.00232859
336	0.10077	0.00586521	0.0918542	0.00284251
337	0.100375	0.00598129	0.0892541	0.00415814
338	0.10095	0.00552703	0.0951359	0.00276922
339	0.0999197	0.00586784	0.091312	0.00219888
340	0.101069	0.00591989	0.0916082	0.00277518
341	0.10139	0.0060102	0.0926061	0.00267971
342	0.101071	0.00601976	0.0936277	0.00222473
343	0.10122	0.00539898	0.0912106	0.00280107
344	0.100758	0.00585617	0.0939794	0.00294925
345	0.100822	0.00560619	0.0911815	0.00336445
346	0.100711	0.00548646	0.0951737	0.00323762
347	0.101161	0.0057434	0.0920292	0.00247117
348	0.100292	0.00628515	0.0939794	0.00196394
349	0.100471	0.00571242	0.0933127	0.00242271
350	0.100368	0.00565464	0.0914366	0.00187959
351	0.100356	0.00590083	0.090739	0.00304103
352	0.10092	0.0065182	0.0938824	0.00255169
353	0.100948	0.00647784	0.0920416	0.00326805
354	0.100284	0.00601905	0.092033	0.00189583
355	0.101286	0.00605572	0.0953457	0.00351622
356	0.0999447	0.00627782	0.0921509	0.00259705
357	0.10024	0.00600309	0.0938714	0.00236162
358	0.0994068	0.00589225	0.091497	0.00271801
359	0.0997256	0.00637693	0.0942704	0.00303492
360	0.0991044	0.00630487	0.0904035	0.00318261
361	0.10015	0.00607285	0.0935396	0.00269593
362	0.099696	0.00644995	0.0935053	0.00272958
363	0.0999935	0.00621557	0.0917088	0.00236918
364	0.0994465	0.00619019	0.0913565	0.00217189
365	0.0993608	0.00660547	0.0894538	0.00402959
366	0.099467	0.00641627	0.0944712	0.00246991
367	0.100017	0.00670136	0.089222	0.00295268
368	0.100076	0.0062282	0.092044	0.00203619
369	0.0993128	0.00666102	0.0922368	0.00230331
370	0.0996785	0.00605893	0.0937453	0.00228729
371	0.0998914	0.00598723	0.0926043	0.00301119
372	0.0995802	0.00610934	0.0929157	0.00250726
373	0.0997724	0.0059169	0.0935063	0.00273505
374	0.0992461	0.00634982	0.0918412	0.00248798
375	0.0991476	0.0064648	0.0920847	0.00270331
376	0.0990819	0.00628316	0.0936249	0.00310024
377	0.0993268	0.00630695	0.0911315	0.00224062
378	0.0993291	0.00674342	0.0925893	0.00220475
379	0.0980052	0.00695476	0.0926626	0.00224014
380	0.0994813	0.00653885	0.0938402	0.00236461
381	0.0987063	0.00662543	0.0924533	0.00286998
382	0.0992503	0.00638426	0.0942661	0.00271325
383	0.0988137	0.00710059	0.0919264	0.00271057
384	0.0985934	0.00668751	0.090667	0.00324275
385	0.0990194	0.00679973	0.0902808	0.00274668
386	0.0992386	0.0071343	0.091193	0.00303752
387	0.0981061	0.00693334	0.092979	0.00329628
388	0.0982261	0.00700633	0.0901488	0.0029867
389	0.0989626	0.00686962	0.0915217	0.0031479
390	0.0989118	0.00679166	0.0920837	0.00266195
391	0.098428	0.00691248	0.0916628	0.00322602
392	0.0985966	0.00676718	0.0926953	0.00354118
393	0.0979582	0.00697084	0.0915075	0.00273875
394	0.0993099	0.00654667	0.0917109	0.00253847
395	0.0990293	0.00595611	0.0937628	0.00296918
396	0.10067	0.00522628	0.0905032	0.0029185
397	0.0996261	0.00542441	0.0898514	0.00448618
398	0.0998252	0.00621903	0.089654	0.00284237
399	0.0987602	0.00618991	0.0888388	0.00392791
400	0.0978696	0.00707053	0.0914001	0.00254725
401	0.0983563	0.00677813	0.0940976	0.00291315
402	0.0984544	0.00690103	0.092145	0.00211517
403	0.0984988	0.00742867	0.0912372	0.00230378
404	0.0981878	0.00719991	0.0924377	0.00323045
405	0.0975534	0.00724788	0.0924326	0.00281751
406	0.0986239	0.00716596	0.0905456	0.00329626
407	0.0974148	0.00756766	0.0906944	0.00208444
408	0.0976795	0.00747248	0.0931964	0.00299917
409	0.0980158	0.00760022	0.0937785	0.00231008
410	0.0982381	0.00694633	0.0913948	0.00243775
411	0.0979623	0.00739665	0.0894904	0.00291145
412	0.0972587	0.00750608	0.0903364	0.0024622
413	0.097607	0.00741798	0.0889901	0.00215668
414	0.0975236	0.0074779	0.0883926	0.00382964
415	0.0983309	0.00728833	0.0895211	0.00268016
416	0.0970391	0.00741167	0.0914739	0.00296989
417	0.0979813	0.00774622	0.0926724	0.00257497
418	0.0975033	0.00787561	0.0935365	0.00362244
419	0.0978	0.00756382	0.0918811	0.00238356
420	0.0972745	0.00753508	0.0929626	0.00267465
421	0.0975982	0.00742069	0.0921757	0.00317702
422	0.0971956	0.00751298	0.0907711	0.00235582
423	0.0975342	0.00768509	0.0941918	0.00390553
424	0.0977235	0.00772254	0.0902614	0.00362031
425	0.0976188	0.00728887	0.0909409	0.00204027
426	0.097132	0.00781236	0.0912256	0.00308919
427	0.0970639	0.00779814	0.0912425	0.00279556
428	0.0974753	0.00805775	0.0916482	0.00337042
429	0.0974862	0.00774071	0.0920675	0.00294211
430	0.097133	0.00774716	0.0906247	0.00257379
431	0.0975961	0.00800595	0.0906804	0.00355989
432	0.0971038	0.00779433	0.0931119	0.00365306
433	0.0975106	0.00797608	0.0911284	0.00261128
434	0.0981674	0.0071367	0.091103	0.0031033
435	0.0967291	0.0078529	0.0900223	0.0037154
436	0.0978384	0.00790776	0.0897175	0.00184486
437	0.0972745	0.00807975	0.0933184	0.00320252
438	0.0976119	0.00838742	0.0920679	0.00321179
439	0.09766	0.00769233	0.0931739	0.00355848
440	0.0973655	0.00849892	0.0920944	0.0031813
441	0.0969666	0.0080765	0.0881922	0.00384164
442	0.0962618	0.00805018	0.0898405	0.00339555
443	0.0971875	0.00785423	0.0913863	0.0022476
444	0.0971953	0.00773469	0.091486	0.00304149
445	0.0971465	0.00802085	0.0898508	0.0038236
446	0.0975943	0.00772682	0.0896067	0.00358098
447	0.0965323	0.00825258	0.0919858	0.00331661
448	0.0968956	0.00847979	0.0900979	0.00280411
449	0.0972473	0.00785591	0.0906559	0.00297222
450	0.0971068	0.00797322	0.0921344	0.00284267
451	0.0977785	0.00780358	0.0905536	0.00235199
452	0.0974006	0.00824592	0.0915421	0.00323847
453	0.097214	0.00804271	0.091406	0.00248614
454	0.0973418	0.00846126	0.0918467	0.00286524
455	0.0970087	0.00778254	0.0917611	0.00256453
456	0.0972489	0.00767685	0.0908505	0.00256694
457	0.0967818	0.00762973	0.0931783	0.00361256
458	0.0970059	0.00837436	0.0897293	0.00330188
459	0.0971026	0.008298	0.0885454	0.00289553
460	0.0966963	0.0085466	0.0914022	0.00353507
461	0.0968611	0.00800798	0.0914509	0.00307772
462	0.0972355	0.00824905	0.0911767	0.00225753
463	0.0973987	0.00832083	0.0881374	0.00428098
464	0.0967468	0.00872743	0.0910704	0.00238089
465	0.0972895	0.00776271	0.0893881	0.00295331
466	0.0971033	0.00848926	0.0914399	0.00434444
467	0.0967505	0.00882151	0.0890388	0.00294627
468	0.0967453	0.00851715	0.0918484	0.00269274
469	0.0972414	0.00824125	0.0908005	0.00276091
470	0.0969362	0.00832412	0.0922654	0.00319423
471	0.096004	0.00855273	0.0914746	0.00265283
472	0.096115	0.00889109	0.0915968	0.00297703
473	0.0969761	0.00850133	0.089122	0.00425641
474	0.0970278	0.00830998	0.0935628	0.00337008
475	0.0966831	0.00854841	0.0894628	0.00253743
476	0.0963041	0.00847281	0.0900375	0.00312653
477	0.0967484	0.00904701	0.0905468	0.0028356
478	0.0963595	0.00875746	0.0896993	0.00280041
479	0.0960886	0.00856093	0.0890198	0.00334564
480	0.0966117	0.0081514	0.0904868	0.0029169
481	0.0970191	0.00821104	0.0906587	0.00297807
482	0.0969943	0.00871584	0.0903269	0.00260329
483	0.0968805	0.00857634	0.0908137	0.00249245
484	0.0966441	0.00868311	0.0896782	0.00263435
485	0.0964448	0.00855201	0.0872472	0.00340372
486	0.096722	0.00871489	0.0892162	0.00259842
487	0.0967611	0.00866677	0.0884237	0.00241919
488	0.0967024	0.0088045	0.087484	0.00357792
489	0.0960269	0.00852874	0.0910202	0.00245153
490	0.096603	0.00859333	0.0903661	0.00321071
491	0.0974363	0.00828285	0.0888954	0.00341714
492	0.0968086	0.00878351	0.0935157	0.0043049
493	0.097102	0.00906818	0.0867223	0.00382541
494	0.0974305	0.00918514	0.0931092	0.00401768
495	0.0971557	0.00842622	0.0925127	0.00371701
496	0.0977301	0.00850677	0.0908771	0.00319688
497	0.0964956	0.00905522	0.091929	0.00355592
498	0.09638	0.00873863	0.0887395	0.00336208
499	0.0963002	0.00846529	0.0907059	0.00336689
500	0.0969381	0.00860134	0.09064	0.00332113
501	0.0962879	0.00933636	0.0896621	0.00416002
502	0.0971044	0.00894698	0.0906595	0.00332781
503	0.0961924	0.00892204	0.0908845	0.00319797
504	0.0969581	0.00902184	0.09066	0.00286431
505	0.0963394	0.00893622	0.0891329	0.00322998
506	0.0972631	0.0085955	0.0887315	0.00363617
507	0.0971826	0.00898515	0.091173	0.00345189
508	0.096898	0.00886091	0.0898567	0.00263891
509	0.0964227	0.00990401	0.0914604	0.00371835
510	0.097321	0.00841504	0.0911592	0.00345131
511	0.0977147	0.00873875	0.089014	0.00334218
512	0.0964471	0.00876853	0.0910347	0.00314632
513	0.0969958	0.00913707	0.0893753	0.00311529
514	0.0969321	0.00936076	0.0891563	0.00233313
515	0.0972125	0.00908603	0.0898027	0.00313914
516	0.0972226	0.00922972	0.0889215	0.00342062
517	0.0959371	0.00921878	0.087862	0.00307898
518	0.0965266	0.00953417	0.0903369	0.00292204
519	0.0967925	0.00879214	0.0921175	0.00421111
520	0.0971251	0.0093382	0.0900719	0.00304475
521	0.0967835	0.00908837	0.0911453	0.00271113
522	0.0968486	0.00938576	0.0909403	0.00357991
523	0.0970309	0.00907046	0.0916338	0.00363912
524	0.0970192	0.00908364	0.0885479	0.00357222
525	0.0960906	0.00934453	0.0898842	0.00317472
526	0.0969842	0.00870586	0.0883941	0.00291817
527	0.0966324	0.00961856	0.0889465	0.00245253
528	0.0968274	0.00919995	0.0903674	0.00403738
529	0.0963759	0.00921391	0.0910086	0.00336605
530	0.0966223	0.00955085	0.0897649	0.00339681
531	0.0972802	0.00945181	0.090796	0.00392098
532	0.0963266	0.00963286	0.0891489	0.00280178
533	0.0970773	0.0095615	0.0886149	0.00367182
534	0.0967588	0.00949234	0.0894216	0.00285423
535	0.0963603	0.00994822	0.0903699	0.00349105
536	0.0971093	0.00933875	0.0895252	0.00327303
537	0.0967552	0.00971126	0.0907707	0.00421484
538	0.0977768	0.00961318	0.0902457	0.00321591
539	0.096327	0.00984941	0.0878995	0.00270303
540	0.0966409	0.00927373	0.0904742	0.00367466
541	0.0970387	0.00980145	0.0913442	0.00315
542	0.0966578	0.00941507	0.0918158	0.00387158
543	0.0964844	0.00960163	0.0907148	0.00353042
544	0.0970273	0.00991828	0.0875812	0.0034129
545	0.09653	0.00964953	0.0909541	0.00376415
546	0.0968739	0.00969047	0.0897419	0.00401632
547	0.097658	0.00928959	0.0875137	0.00296383
548	0.0972699	0.00954161	0.0889546	0.00376768
549	0.0979284	0.00970679	0.0910558	0.00352326
550	0.0974731	0.0099993	0.0884133	0.00261806
551	0.0974689	0.00955135	0.0885117	0.00287029
552	0.0968456	0.0103357	0.0864876	0.00392694
553	0.0977346	0.0100919	0.0886135	0.00339864
554	0.0971883	0.0103081	0.0882671	0.00342872
555	0.0975983	0.00972524	0.0891145	0.00308812
556	0.0979579	0.00986603	0.0904551	0.00387496
557	0.0968461	0.00978442	0.087953	0.00328733
558	0.0974371	0.00944126	0.0917075	0.0033549
559	0.0970812	0.00995738	0.107271	0.0188388
560	0.0969827	0.0103046	0.116395	0.0266135
561	0.0973785	0.00992422	0.110833	0.0218641
562	0.0974541	0.0102841	0.106621	0.0187018
563	0.0981644	0.0100913	0.0990331	0.0100713
564	0.0971224	0.00963413	0.0950625	0.00700884
565	0.0979123	0.00989269	0.0933525	0.00537827
566	0.0976445	0.00995103	0.0928407	0.00471589
567	0.097336	0.00998507	0.0900061	0.00340726
568	0.0979691	0.00994818	0.0893093	0.00364098
569	0.097527	0.0102792	0.0905497	0.00296628
570	0.0979956	0.00977572	0.0898093	0.00294353
571	0.0979326	0.0107689	0.0905236	0.00384321
572	0.0972549	0.0105158	0.0898262	0.00279513
573	0.0967709	0.0108685	0.0905155	0.00374901
574	0.0976352	0.0102877	0.0894131	0.0026672
575	0.0988453	0.00959634	0.0898471	0.00360686
576	0.0990579	0.00967475	0.0888935	0.00278922
577	0.0976385	0.0101495	0.0898259	0.00365778
578	0.0986967	0.0100887	0.090149	0.00385158
579	0.0981264	0.00977014	0.0890755	0.00359195
580	0.0982257	0.00974669	0.0900403	0.00392375
581	0.0970819	0.0104867	0.0889359	0.00315016
582	0.0979001	0.0102494	0.0908171	0.00335308
583	0.0988624	0.0100386	0.0877071	0.00316907
584	0.0976816	0.0106473	0.0907431	0.00359155
585	0.0978092	0.0102201	0.0893308	0.00351846
586	0.0978764	0.0102288	0.0897668	0.00258591
587	0.0973588	0.0107246	0.0884517	0.00334003
588	0.0982069	0.010477	0.0904216	0.00376213
589	0.0978274	0.0100818	0.08724	0.00287709
590	0.0985336	0.0107383	0.0881228	0.00258314
591	0.0979136	0.0105231	0.0865603	0.00395975
592	0.0984015	0.010502	0.0880821	0.0033197
593	0.0977176	0.0101413	0.0888798	0.00293224
594	0.0974853	0.0111209	0.0882747	0.00392077
595	0.098425	0.00998691	0.0895427	0.00336152
596	0.0984238	0.0105133	0.0882751	0.00387522
597	0.0981372	0.0112336	0.0887073	0.00276831
598	0.0975419	0.0110244	0.0908361	0.00347593
599	0.0985666	0.0103987	0.0889554	0.00351807
600	0.0988223	0.0103484	0.0871462	0.00292922
601	0.0976823	0.0109025	0.0857253	0.00389408
602	0.0977302	0.0107891	0.0905977	0.00365226
603	0.099086	0.0113805	0.0906783	0.0039286
604	0.0986916	0.0104216	0.0911266	0.00420545
605	0.0983091	0.00988378	0.0878647	0.00301604
606	0.0988731	0.0111407	0.0918013	0.00487962
607	0.0987212	0.0108152	0.0874763	0.00374049
608	0.0992605	0.0108759	0.0875657	0.00361317
609	0.098971	0.0111578	0.0884423	0.0033743
610	0.0988337	0.0108344	0.088835	0.00316494
611	0.0988479	0.0107003	0.0885923	0.00314622
612	0.0988261	0.0106839	0.0874268	0.00377072
613	0.0988662	0.0106987	0.0887091	0.0035103
614	0.09868	0.0114811	0.0896805	0.00376948
615	0.0995276	0.0112126	0.0895129	0.0037696
616	0.0996796	0.0113797	0.088771	0.00458673
617	0.0990954	0.0114832	0.0898473	0.00264702
618	0.0992259	0.0112566	0.0878621	0.00321058
619	0.0985935	0.0114595	0.0849708	0.0051296
620	0.0996111	0.0108299	0.0886129	0.00333454
621	0.0995178	0.0109239	0.0893704	0.00344063
622	0.0998244	0.0109087	0.0901999	0.00411568
623	0.0984496	0.0114154	0.089775	0.00326758
624	0.0990748	0.0116256	0.0891769	0.00300844
625	0.0997004	0.0120629	0.0873627	0.00353323
626	0.100184	0.0114753	0.0910124	0.00388073
627	0.0991982	0.0111135	0.0880336	0.00297906
628	0.0994204	0.0113391	0.0902574	0.00350293
629	0.0991399	0.011518	0.0875919	0.00304566
630	0.0991382	0.0118676	0.0904348	0.00381107
631	0.0998205	0.0114842	0.0879492	0.00297966
632	0.0989586	0.0114801	0.0880956	0.00279873
633	0.0997752	0.0113436	0.0906854	0.00413671
634	0.099024	0.011791	0.0891646	0.00347423
635	0.0996624	0.0117294	0.0888288	0.00309952
636	0.099616	0.0115558	0.0889483	0.00338265
637	0.0994446	0.0116886	0.0875878	0.00391147
638	0.0991863	0.0115587	0.0891654	0.00370682
639	0.0996313	0.0110479	0.0888619	0.00389049
640	0.0996905	0.0107575	0.0874654	0.00353317
641	0.0993256	0.0116154	0.0879205	0.0037575
642	0.0987022	0.011248	0.0892218	0.00378583
643	0.0984405	0.0116186	0.0909968	0.0038515
644	0.0992215	0.011576	0.0903946	0.00311116
645	0.0988483	0.0114536	0.0870991	0.00342387
646	0.0991828	0.0117565	0.089735	0.00372789
647	0.0989026	0.0120733	0.0881895	0.0032964
648	0.0994888	0.0117135	0.0894001	0.0035376
649	0.0993155	0.0115525	0.0886816	0.00336636
650	0.0996074	0.0117162	0.0867598	0.00334018
651	0.0990479	0.0117068	0.0869837	0.00400248
652	0.0991945	0.0117285	0.0891273	0.00315167
653	0.0992068	0.0114682	0.0876977	0.00377288
654	0.0994239	0.0111167	0.0879644	0.00377574
655	0.0985959	0.0116653	0.089284	0.00307333
656	0.0982666	0.0111193	0.0876263	0.00313357
657	0.0991715	0.0117148	0.0880443	0.00376028
658	0.0992098	0.0120468	0.0896239	0.00391774
659	0.0991964	0.0110656	0.0855505	0.00517877
660	0.0991724	0.0117422	0.0874728	0.00403728
661	0.0983973	0.0116448	0.089648	0.00416674
662	0.0995253	0.0116047	0.0871997	0.00327899
663	0.0993988	0.0114575	0.0895476	0.00339043
664	0.0990184	0.0114238	0.0888223	0.00292203
665	0.0982913	0.0113062	0.0889619	0.00397693
666	0.0988795	0.0119328	0.0898203	0.00367948
667	0.0982684	0.0118829	0.0878787	0.00392264
668	0.0993891	0.011437	0.0881069	0.00481985
669	0.0986134	0.0115588	0.0865613	0.00335596
670	0.09819	0.0117647	0.0887326	0.00307045
671	0.0984053	0.0117049	0.0884462	0.00332852
672	0.0994951	0.0119475	0.0889841	0.00341119
673	0.099567	0.0118206	0.0860721	0.00350505
674	0.0981377	0.0120189	0.08721	0.00342837
675	0.0982219	0.0119559	0.0882093	0.0028439
676	0.0985178	0.0118868	0.0901301	0.0037634
677	0.0984218	0.0118549	0.087445	0.00341695
678	0.0994376	0.0116389	0.0874679	0.0027066
679	0.0984837	0.011712	0.089542	0.00350474
680	0.0982665	0.0119618	0.0924426	0.00543292
681	0.0984965	0.0117026	0.0891926	0.0033297
682	0.0981736	0.0115934	0.089272	0.00343421
683	0.0990994	0.0114916	0.0902866	0.00356679
684	0.0982671	0.011666	0.0865466	0.00303884
685	0.098091	0.0117633	0.0890214	0.00309102
686	0.0984523	0.0120698	0.0873029	0.0030814
687	0.0981728	0.0119585	0.0872284	0.00384684
688	0.0979659	0.0118596	0.0857449	0.00339094
689	0.09753	0.0115094	0.0885718	0.00411374
690	0.0975921	0.0114262	0.0896343	0.003344
691	0.0981399	0.011824	0.087345	0.00405188
692	0.239287	0.0675172	0.265616	0.0524002
693	0.782546	0.0813739	1.13139	0.201527
694	1.20375	0.0544543	1.37918	0.0241649
695	1.24715	0.0579227	1.4081	0.0883736
696	1.22753	0.0351757	1.30906	0.0493342
697	1.16256	0.0385551	1.27141	0.0176335
698	1.10492	0.056643	1.26553	0.042901
699	1.06851	0.0704021	1.24366	0.0723607
700	1.06053	0.0726842	1.21362	0.0755276
701	1.07513	0.067751	1.19042	0.0587676
702	1.10577	0.0647967	1.18615	0.0394666
703	1.14142	0.0609513	1.18857	0.0196929
704	1.16448	0.0536644	1.19221	0.0192086
705	1.17142	0.0537899	1.20855	0.0273247
706	1.17695	0.0508347	1.25232	0.0294367
707	1.17893	0.04154	1.28252	0.0253705
708	1.17778	0.022303	1.3159	0.0288487
709	1.1919	0.0192997	1.34325	0.0605244
710	1.22487	0.0199615	1.36974	0.0812652
711	1.2693	0.0320456	1.38008	0.076206
712	1.29105	0.0471521	1.36235	0.0558053
713	1.29764	0.0499308	1.34479	0.0211624
714	1.33355	0.0542582	1.32938	0.0314671
715	1.36957	0.0524033	1.297	0.0808536
716	1.39206	0.0473313	1.23414	0.106864
717	1.41155	0.0490387	1.15757	0.118948
718	1.40959	0.061003	1.08355	0.13096
719	1.38401	0.0751449	1.01301	0.125681
720	1.31517	0.0886559	0.968228	0.112313
721	1.2197	0.0928891	0.942182	0.0939441
722	1.1368	0.103129	0.916379	0.0785529
723	1.07733	0.107692	0.897032	0.0559009
724	1.03208	0.105485	0.884655	0.0394084
725	1.00958	0.106286	0.876067	0.0295543
726	1.00166	0.103618	0.871875	0.0304181
727	1.00251	0.103507	0.863512	0.0337996
728	1.00369	0.104552	0.863022	0.0396114
729	1.00079	0.103216	0.86046	0.0479834
730	0.988686	0.0994134	0.861747	0.0495588
731	0.973866	0.0954705	0.852321	0.0467222
732	0.961086	0.0952949	0.852861	0.0478637
733	0.947125	0.0918938	0.850554	0.0452414
734	0.93446	0.0898029	0.826305	0.039592
735	0.91644	0.0819152	0.810631	0.0366103
736	0.898991	0.0769562	0.799717	0.0381598
737	0.877866	0.0720328	0.796232	0.0368263
738	0.862008	0.0690053	0.795369	0.0387373
739	0.850393	0.0665513	0.789446	0.0436454
740	0.839651	0.0676133	0.789945	0.0436055
741	0.835533	0.0678685	0.787821	0.0447009
742	0.835957	0.0656114	0.781292	0.0478964
743	0.836551	0.0593096	0.784211	0.0494356
744	0.841033	0.0611716	0.790187	0.0510497
745	0.83808	0.0588489	0.789377	0.0516037
746	0.838983	0.0572707	0.793356	0.0476964
747	0.84018	0.0578634	0.792287	0.0473677
748	0.837741	0.0577018	0.789359	0.0501307
749	0.834232	0.0553934	0.77965	0.0582049
750	0.829778	0.0572334	0.78375	0.0510006
751	0.823366	0.0576004	0.776559	0.0568758
752	0.81369	0.0554893	0.77855	0.0517382
753	0.808063	0.056802	0.78712	0.0447872
754	0.796914	0.0577056	0.783037	0.0456252
755	0.789586	0.06104	0.782634	0.0450927
756	0.778639	0.0622044	0.769145	0.0504601
757	0.776273	0.0658631	0.75691	0.0565409
758	0.767352	0.0649935	0.759738	0.0551577
759	0.76355	0.0666001	0.762381	0.0527177
760	0.760269	0.0680398	0.760947	0.0552389
761	0.756295	0.0689109	0.755298	0.061023
762	0.752773	0.0657793	0.764479	0.0550879
763	0.751784	0.065084	0.761652	0.0581701
764	0.752506	0.0679406	0.769884	0.055014
765	0.750796	0.0660675	0.762399	0.0604419
766	0.751474	0.06945	0.754198	0.0635503
767	0.750454	0.0690808	0.761521	0.0598672
768	0.748996	0.0638028	0.760261	0.0608129
769	0.751952	0.063187	0.762335	0.0598362
770	0.756239	0.0653011	0.760036	0.0604225
771	0.756364	0.0650735	0.763771	0.0604035
772	0.753848	0.062252	0.755636	0.063963
773	0.750383	0.059562	0.767918	0.054893
774	0.759059	0.0645357	0.767679	0.0566729
775	0.759423	0.0622463	0.765364	0.0590878
776	0.765143	0.068521	0.76542	0.0549076
777	0.759691	0.0647911	0.771738	0.0514139
778	0.767307	0.0713953	0.773374	0.0458798
779	0.759144	0.0650421	0.765108	0.0497673
780	0.762009	0.0650582	0.768082	0.0425058
781	0.766613	0.0652526	0.768795	0.0423305
782	0.765048	0.0667037	0.777482	0.0345673
783	0.765309	0.0664923	0.772151	0.0392226
784	0.772714	0.0723481	0.768478	0.0371579
785	0.771192	0.071978	0.776416	0.0324814
786	0.774525	0.076563	0.764809	0.0400172
787	0.77424	0.076369	0.784935	0.026533
788	0.777053	0.0785005	0.790987	0.0265397
789	0.779989	0.0797261	0.794089	0.0281135
790	0.779131	0.0813514	0.785916	0.0345157
791	0.777821	0.081426	0.802321	0.0229738
792	0.777343	0.0811635	0.795579	0.0275195
793	0.782445	0.0826011	0.797156	0.0297048
794	0.786316	0.0851653	0.797769	0.0296132
795	0.784811	0.0861435	0.794494	0.0332183
796	0.780665	0.0833928	0.789627	0.0330857
797	0.777037	0.0830022	0.788388	0.0344955
798	0.786511	0.0847485	0.791291	0.03323
799	0.782258	0.0826359	0.792432	0.0357633
800	0.784919	0.0817375	0.794107	0.0371496
801	0.781305	0.0810429	0.787494	0.0428777
802	0.780597	0.0807909	0.796286	0.0413336
803	0.781174	0.0775381	0.784491	0.0477406
804	0.784077	0.078619	0.797766	0.0410734
805	0.777124	0.0760481	0.789792	0.0446841
806	0.774205	0.0773479	0.792597	0.0459935
807	0.792491	0.0804896	0.796966	0.0451544
808	0.804336	0.0857805	0.788271	0.0484533
809	0.806612	0.0857009	0.788254	0.0492664
810	0.796202	0.0817809	0.796645	0.0472225
811	0.807581	0.0829385	0.782783	0.0504296
812	0.812714	0.0865988	0.794347	0.0470623
813	0.814909	0.0837171	0.790529	0.0501897
814	0.821894	0.0875916	0.79782	0.0485102
815	0.812737	0.0829373	0.790384	0.0480881
816	0.820805	0.0842612	0.800106	0.0504903
817	0.829409	0.0870887	0.792159	0.0486063
818	0.836391	0.0871455	0.790026	0.0452129
819	0.844856	0.0898733	0.789156	0.0437683
820	0.854524	0.0929625	0.793092	0.0434988
821	0.845411	0.0896996	0.794183	0.0445187
822	0.849123	0.0918034	0.801763	0.0425767
823	0.8437	0.0851903	0.796358	0.0394161
824	0.852132	0.090671	0.786055	0.0349675
825	0.851363	0.0891552	0.779507	0.0332052
826	0.860699	0.090039	0.807788	0.0395885
827	0.86676	0.0944717	0.799494	0.0352404
828	0.86888	0.0925232	0.799748	0.0335627
829	0.866086	0.0902689	0.809044	0.0332818
830	0.888051	0.102739	0.817067	0.0417031
831	0.872739	0.096152	0.812086	0.035867
832	0.875443	0.0975091	0.822712	0.0404377
833	0.894311	0.103125	0.820252	0.0370171
834	0.900865	0.10506	0.826244	0.0425898
835	0.891862	0.103134	0.824133	0.0362024
836	0.89496	0.105765	0.823547	0.0367444
837	0.916985	0.115976	0.829257	0.0398313
838	0.915918	0.11391	0.838448	0.0443167
839	0.932143	0.122737	0.836552	0.0512557
840	0.921207	0.11854	0.8447	0.0544247
841	0.932164	0.12438	0.840022	0.056468
842	0.941348	0.129935	0.849877	0.0579341
843	0.96279	0.145779	0.861243	0.0638938
844	0.963877	0.145468	0.853459	0.0590826
845	0.956453	0.144051	0.868931	0.0657198
846	0.974118	0.163151	0.881807	0.0814581
847	0.967401	0.161553	0.871102	0.0656696
848	0.989983	0.180286	0.897486	0.0981731
849	1.00462	0.200562	0.868471	0.076921
850	1.04588	0.239468	0.899445	0.0945499
851	1.05786	0.259649	0.891873	0.0902726
852	1.10811	0.31076	0.900034	0.10265
853	1.21562	0.420691	0.921476	0.124791
854	1.51474	0.720004	0.941154	0.127744

## Sheet: 1D
	mean	SE
Shoot	0.758957	0.178335
Root	1.30952	0.324906
