# Supplementary material for: Comparative analysis of stress-induced calcium signals in the crop species barley and the model plant Arabidopsis thaliana
Source: BMC Plant Biol. 2022 Sep 17;22:447. doi: 10.1186/s12870-022-03820-5 (PMC9482192; doi:10.1186/s12870-022-03820-5)
Supplement: Supplementary file 3 — Additional file 3. Table S2 [file 12870_2022_3820_MOESM3_ESM.xlsx]

## Sheet: Legend
Table S2: [Ca2+]cyt transients measured for different stimuli.
	Panel Fig. 3-6 shows the means and SE of the maximal increases in [Ca2+]cyt determined for different stimuli in root and leaf tips of barley.
	All other panels show the kinetics used to calculate [Ca2+]cyt for the selected concentration of each stimulus in barley and Arabidopsis

## Sheet: Fig. 3-6
	concentration	root tip		leaf tip
		mean	SE	mean	SE
Nacl [mM]	50	0.245371	0.0762164	0.0356658	0.00650772
	100	0.230755	0.0650199	0.190837	0.0121638
	150	0.316689	0.0364313	0.321881	0.0920881
	200	0.429418	0.0270455	0.357406	0.0248586
	250	0.444952	0.127843	0.40439	0.0180187
Mannitol [mM]	50	0.0138508	0.00455131	0.0545482	0.0134559
	100	0.011961	0.00282319	0.0467299	0.0193362
	150	0.0126724	0.00401816	0.0215086	0.00808183
	200	0.0749337	0.0307016	0.0414513	0.0143489
	250	0.103072	0.0253268	0.0305147	0.00487868
H2O2 [mM]	2.5	0.212609	0.0213688	0.109391	0.0354154
	5	0.222999	0.0712633	0.134717	0.0262715
	10	0.405979	0.121211	0.419871	0.079901
	15	0.413768	0.0623414	0.190305	0.0458769
	20	0.173187	0.0378972	0.0722806	0.0263812
flg22 [nM]	50	0.00699694	0.000671854	0.0253382	0.00949544
	100	0.0160543	0.0079747	0.0303598	0.0111174
	200	0.0103102	0.00339773	0.0497964	0.00237642
	300	0.00650781	0.000519291	0.0578372	0.019956

## Sheet: NaCl leaf
time (s)	Arabidopsis shoot		Barley shoot
	Mean	SE	Mean	SE
0	0.0964133	0.0129248	0.0936286	0.0564036
1	0.102967	0.017196	0.0844658	0.0562518
2	0.108838	0.0111262	0.0997841	0.0519935
3	0.0999543	0.0149918	0.116365	0.0487427
4	0.0992602	0.0207093	0.0936394	0.046121
5	0.105743	0.0145207	0.104955	0.0516133
6	0.096096	0.0142432	0.0970238	0.0505812
7	0.0960976	0.014244	0.114248	0.0460231
8	0.112146	0.0209022	0.101588	0.0478943
9	0.0987432	0.0212466	0.107744	0.0472065
10	0.112151	0.0209048	0.0936586	0.0539189
11	0.0992765	0.0207164	0.0736115	0.0509964
12	0.10652	0.0181486	0.116399	0.0460832
13	0.0930103	0.0134162	0.0998187	0.0392639
14	0.10631	0.0136923	0.0844989	0.0486431
15	0.0909406	0.0290644	0.109894	0.0399219
16	0.101458	0.00975793	0.0998262	0.0445777
17	0.114275	0.0222145	0.0897735	0.0517901
18	0.101752	0.0191959	0.111513	0.0434581
19	0.0882016	0.00522371	0.0936834	0.0462863
20	0.10835	0.01231	0.087892	0.0393216
21	0.106548	0.0181893	0.114297	0.0384254
22	0.103542	0.0164846	0.10815	0.0440279
23	0.102303	0.0223679	0.0970749	0.0444236
24	0.109194	0.0199429	0.111537	0.0386988
25	0.106335	0.0137024	0.0970817	0.0389501
26	0.110515	0.0103383	0.0977443	0.0422922
27	0.101772	0.0192039	0.10817	0.0456527
28	0.111974	0.0171988	0.0906887	0.0379473
29	0.112356	0.0167113	0.105037	0.0393942
30	0.108357	0.0122246	0.0970968	0.0349096
31	0.111998	0.0172667	0.101664	0.0433042
32	0.10002	0.0150189	0.118217	0.0446804
33	0.109928	0.0228178	0.0845511	0.0433206
34	0.111333	0.021486	0.107829	0.0360005
35	0.111316	0.0214136	0.116597	0.0398551
36	0.102826	0.0123545	0.108208	0.0392192
37	0.115017	0.0181966	0.10507	0.0377535
38	0.111928	0.0129066	0.101695	0.0433502
39	0.10304	0.0171616	0.0999032	0.0333015
40	0.111933	0.0129087	0.102039	0.0296194
41	0.102829	0.0123104	0.0907262	0.0308589
42	0.0940158	0.0307176	0.113247	0.0435055
43	0.0992091	0.016964	0.089859	0.0415592
44	0.103598	0.0165074	0.107867	0.0340437
45	0.0992977	0.0101781	0.0879637	0.0324093
46	0.108415	0.0123333	0.0737043	0.0454175
47	0.105407	0.00991456	0.0937714	0.0392287
48	0.103607	0.0165105	0.111629	0.0352428
49	0.111962	0.0129594	0.105108	0.0316226
50	0.104538	0.0126527	0.0971608	0.0391022
51	0.102382	0.0224244	0.0898803	0.0434039
52	0.10662	0.0181892	0.0937864	0.0323107
53	0.0958359	0.0192487	0.0907549	0.0309188
54	0.0958282	0.0192162	0.102076	0.0363109
55	0.10852	0.0168373	0.107898	0.0278576
56	0.0962054	0.0142875	0.110035	0.0306231
57	0.105429	0.00992268	0.104377	0.0436095
58	0.116044	0.00896742	0.0938041	0.0371034
59	0.0965408	0.0129747	0.0899027	0.0372356
60	0.105426	0.00986438	0.0907725	0.0252155
61	0.106648	0.0182289	0.111673	0.0334547
62	0.11062	0.018563	0.1167	0.0367473
63	0.108437	0.0122539	0.0999729	0.0284658
64	0.108517	0.0167437	0.105158	0.0338248
65	0.105733	0.0192495	0.0880138	0.0324983
66	0.102418	0.022439	0.105164	0.0297364
67	0.0994083	0.0207712	0.101788	0.0319857
68	0.10845	0.0122594	0.101792	0.0400277
69	0.109455	0.0154867	0.102124	0.0297446
70	0.112084	0.0172429	0.0972196	0.0391984
71	0.105901	0.0145847	0.0938426	0.0323817
72	0.109455	0.0154543	0.093845	0.0371614
73	0.116092	0.00904035	0.0972269	0.0302479
74	0.109687	0.019544	0.111721	0.0318809
75	0.109464	0.0154575	0.101814	0.0298462
76	0.0954945	0.00889055	0.0972371	0.035128
77	0.105764	0.0192626	0.0880434	0.0269062
78	0.102922	0.0123896	0.101822	0.0360697
79	0.114198	0.0108261	0.0950875	0.0314793
80	0.105474	0.00988305	0.0829837	0.0417249
81	0.112035	0.012947	0.108365	0.0324124
82	0.105479	0.00988465	0.10837	0.0357755
83	0.114455	0.0222892	0.0972573	0.0302805
84	0.0955116	0.00889684	0.089976	0.0299704
85	0.103695	0.0165448	0.111761	0.0319122
86	0.0955248	0.00895967	0.101851	0.0320438
87	0.0994555	0.0207901	0.0880697	0.0352137
88	0.115065	0.014214	0.10801	0.0299343
89	0.117704	0.0156859	0.0716269	0.0317661
90	0.116417	0.0205649	0.108014	0.0257869
91	0.10791	0.0210242	0.114555	0.0335612
92	0.116739	0.010316	0.167255	0.0259626
93	0.183051	0.0244266	0.289582	0.0475753
94	0.28553	0.0552737	0.372882	0.0755151
95	0.349346	0.0737821	0.419403	0.0905028
96	0.376668	0.0888579	0.452895	0.100771
97	0.395296	0.0967064	0.484931	0.114773
98	0.443998	0.0855749	0.494423	0.115681
99	0.475495	0.0850987	0.500999	0.111206
100	0.467676	0.0997762	0.496998	0.106264
101	0.490449	0.0904705	0.484095	0.102126
102	0.513848	0.0906513	0.48011	0.101974
103	0.528192	0.094472	0.467644	0.102249
104	0.550512	0.0973094	0.454342	0.101341
105	0.575247	0.0959426	0.449133	0.100058
106	0.599813	0.0885749	0.446857	0.108708
107	0.619031	0.0848842	0.443609	0.104281
108	0.64552	0.0784513	0.44062	0.111637
109	0.673534	0.0680736	0.43882	0.108182
110	0.689116	0.0610643	0.446059	0.113224
111	0.70421	0.0525579	0.43696	0.112088
112	0.709841	0.0501309	0.441054	0.114939
113	0.705026	0.0480486	0.433993	0.11329
114	0.69903	0.0502636	0.429877	0.11302
115	0.68889	0.0533304	0.428521	0.10642
116	0.674693	0.0526083	0.424349	0.100845
117	0.654104	0.0509273	0.424455	0.103482
118	0.632639	0.0526279	0.420107	0.102197
119	0.609286	0.0513897	0.418144	0.114578
120	0.586203	0.0500132	0.416308	0.110694
121	0.568301	0.044245	0.406538	0.112499
122	0.535763	0.0409635	0.396258	0.105106
123	0.50271	0.0398057	0.382123	0.104879
124	0.458074	0.0387567	0.372541	0.108386
125	0.40871	0.0364051	0.35536	0.0995282
126	0.371274	0.026653	0.340944	0.094149
127	0.337209	0.0118504	0.332665	0.0974522
128	0.313917	0.00410758	0.315274	0.0929468
129	0.286307	0.00593524	0.292161	0.0830826
130	0.262922	0.0165923	0.275425	0.0779979
131	0.243354	0.0254152	0.263365	0.0754834
132	0.234653	0.0296003	0.243477	0.0660423
133	0.232169	0.0395404	0.234203	0.063022
134	0.239304	0.0465865	0.225904	0.0621888
135	0.244888	0.0448781	0.216946	0.0613389
136	0.268961	0.047395	0.209999	0.0566328
137	0.285304	0.0516809	0.204856	0.0566866
138	0.308337	0.0585179	0.201713	0.0537645
139	0.3046	0.0559656	0.193573	0.0555316
140	0.304989	0.0489718	0.180651	0.0488124
141	0.298767	0.0472705	0.181993	0.048437
142	0.296976	0.0366231	0.174204	0.0422464
143	0.285037	0.0381841	0.184353	0.0474292
144	0.267392	0.0384318	0.175017	0.0477398
145	0.266954	0.0397973	0.172274	0.045958
146	0.262985	0.0384386	0.181943	0.0473521
147	0.263858	0.0348101	0.185067	0.0624852
148	0.266372	0.0220801	0.179718	0.0654301
149	0.258991	0.0204267	0.171894	0.0664597
150	0.242876	0.0186877	0.183549	0.0668568
151	0.232651	0.0208763	0.186671	0.0719169
152	0.234773	0.0170443	0.175757	0.0753271
153	0.239407	0.0207084	0.184	0.0760892
154	0.230981	0.0192771	0.190751	0.0711615
155	0.226888	0.0162594	0.216949	0.0728779
156	0.21892	0.018654	0.224805	0.0802051
157	0.20737	0.0237989	0.220946	0.0821357
158	0.199083	0.0252107	0.232616	0.0809336
159	0.204275	0.019237	0.224013	0.0788241
160	0.210194	0.0167589	0.225899	0.0844445
161	0.207861	0.0119544	0.221954	0.08248
162	0.209286	0.00384086	0.217959	0.0877985
163	0.203736	0.00548249	0.224601	0.0935249
164	0.213966	0.0132716	0.207521	0.0987677
165	0.207493	0.0122442	0.219405	0.10332
166	0.201274	0.0242213	0.205167	0.107395
167	0.187087	0.0313479	0.207694	0.104072
168	0.193973	0.0226066	0.199142	0.0975213
169	0.185591	0.0189363	0.193677	0.0941891
170	0.186206	0.02205	0.189536	0.0869693
171	0.178049	0.0229479	0.195344	0.0830374
172	0.185049	0.0247121	0.18381	0.077848
173	0.183849	0.0196706	0.188234	0.0810151
174	0.204123	0.0331482	0.1868	0.0788921
175	0.230433	0.0546952	0.182636	0.0805904
176	0.208047	0.0475231	0.189673	0.0867413
177	0.192904	0.0303358	0.18563	0.0904331
178	0.187607	0.0160513	0.180971	0.0985472
179	0.181265	0.0134266	0.191194	0.101776
180	0.179433	0.0139211	0.190025	0.106357
181	0.170074	0.0159797	0.188624	0.104551
182	0.183116	0.0164352	0.171385	0.10016
183	0.175239	0.0158414	0.177623	0.0942394
184	0.18431	0.0319135	0.169462	0.0920423
185	0.197029	0.0287499	0.178841	0.0934943
186	0.213427	0.0293826	0.162795	0.0967084
187	0.19327	0.0328925	0.165824	0.0957384
188	0.190481	0.0249696	0.172967	0.110123
189	0.180873	0.0320122	0.173092	0.109877
190	0.176416	0.0359933	0.186281	0.10563
191	0.172728	0.0256234	0.189021	0.101926
192	0.187916	0.0161949	0.18203	0.1038
193	0.179234	0.0104531	0.196649	0.101036
194	0.166423	0.021158	0.187658	0.10001
195	0.169279	0.0131318	0.189203	0.0982107
196	0.167037	0.0193013	0.186636	0.0893142
197	0.176527	0.0273853	0.192889	0.0846356
198	0.21599	0.0334805	0.195165	0.0733665
199	0.22382	0.0478133	0.184542	0.0795281
200	0.214558	0.0425268	0.183528	0.078397
201	0.188451	0.0273046	0.192486	0.0676226
202	0.192651	0.0179383	0.186888	0.0691832
203	0.199048	0.0107633	0.186751	0.0676526
204	0.191248	0.0156873	0.179256	0.0703544
205	0.182059	0.0103327	0.176767	0.0719996
206	0.191644	0.0186779	0.182526	0.0735954
207	0.191826	0.0278122	0.191031	0.0755262
208	0.184137	0.0238253	0.180651	0.0690608
209	0.18927	0.0190741	0.174774	0.0739364
210	0.178274	0.0183377	0.175675	0.0822517
211	0.171192	0.0141472	0.178214	0.0791342
212	0.168698	0.0106353	0.187774	0.0836296
213	0.172958	0.00978248	0.190756	0.0851184
214	0.172191	0.0165389	0.194758	0.0835583
215	0.180227	0.0200531	0.191566	0.0919846
216	0.175534	0.0210577	0.17843	0.0940204
217	0.168979	0.0121548	0.191472	0.0888619
218	0.170129	0.00787193	0.177678	0.0821644
219	0.170512	0.00438467	0.191559	0.0827286
220	0.165301	0.0142061	0.175212	0.077148
221	0.193829	0.0236311	0.178626	0.0746486
222	0.183794	0.0193968	0.174059	0.0713633
223	0.165777	0.0115843	0.170924	0.0702754
224	0.182013	0.0177024	0.183454	0.0727752
225	0.172903	0.0116505	0.180073	0.070349
226	0.168787	0.00685988	0.171191	0.0734696
227	0.159717	0.00496598	0.174611	0.0716934
228	0.157462	0.0127625	0.176791	0.0661733
229	0.168965	0.0158896	0.180254	0.0656525
230	0.193489	0.0272649	0.178942	0.0651095
231	0.183734	0.0271451	0.186671	0.0715355
232	0.183373	0.0230762	0.18629	0.0737049
233	0.18266	0.0325165	0.192719	0.0713804
234	0.198135	0.0268748	0.170061	0.0698718
235	0.172868	0.0173343	0.183669	0.0690802
236	0.159843	0.00864077	0.180483	0.0638043
237	0.170439	0.00972467	0.184987	0.0644196
238	0.156133	0.00504844	0.172677	0.0626871
239	0.151133	0.01143	0.16892	0.0573248
240	0.169113	0.00812302	0.176333	0.054869
241	0.172992	0.0203935	0.175309	0.0564654
242	0.164039	0.00818966	0.184135	0.0589922
243	0.16482	0.0134849	0.181966	0.0553997
244	0.169101	0.0225656	0.19758	0.0623671
245	0.164077	0.00819992	0.189091	0.0598335
246	0.162188	0.0142243	0.187523	0.0767898
247	0.161934	0.00382209	0.185373	0.0828813
248	0.166476	0.00817681	0.185414	0.090947
249	0.153833	0.00817667	0.184215	0.0912736
250	0.155798	0.0239429	0.173112	0.0974307
251	0.147645	0.0145747	0.182289	0.0931594
252	0.159237	0.0109747	0.19547	0.100327
253	0.15641	0.00129115	0.175201	0.10552
254	0.168002	0.0103813	0.191389	0.0954533
255	0.156943	0.00892523	0.199205	0.0990556
256	0.169131	0.0175195	0.194355	0.0907608
257	0.190945	0.0345108	0.184576	0.0875448
258	0.183624	0.0148864	0.186912	0.0809859
259	0.163169	0.00493827	0.176031	0.0729844
260	0.15377	0.00722755	0.182683	0.0662581
261	0.161793	0.0166305	0.182721	0.0601736
262	0.177849	0.0191688	0.194615	0.0580713
263	0.148264	0.0212661	0.191808	0.0593414
264	0.162559	0.00835902	0.186635	0.0613109
265	0.15192	0.0125422	0.193754	0.0675828
266	0.154428	0.00842937	0.185209	0.0667924
267	0.147811	0.0145739	0.190768	0.0682512
268	0.151647	0.0117896	0.181078	0.0705178
269	0.154388	0.0157313	0.178413	0.0694562
270	0.142829	0.014983	0.18638	0.066378
271	0.145047	0.0112804	0.17145	0.0623024
272	0.16012	0.00647658	0.16895	0.0667899
273	0.164555	0.00859985	0.177241	0.0746315
274	0.156713	0.00688168	0.182517	0.0835552
275	0.149945	0.00254333	0.191188	0.0848387
276	0.15615	0.0110667	0.204225	0.083302
277	0.144577	0.00768918	0.19156	0.0812649
278	0.158079	0.0123233	0.194378	0.0811633
279	0.144593	0.00769152	0.210902	0.0892922
280	0.140895	0.0112981	0.213519	0.0900035
281	0.145012	0.0103979	0.199558	0.0868067
282	0.142738	0.00951479	0.194031	0.0914834
283	0.149307	0.00998789	0.18306	0.0948625
284	0.134822	0.0109853	0.181875	0.0932786
285	0.151051	0.0083182	0.189165	0.0884033
286	0.143186	0.0212734	0.175235	0.0893434
287	0.141804	0.00757497	0.169006	0.0918842
288	0.137953	0.00960421	0.161081	0.0905473
289	0.136067	0.0161386	0.172096	0.0822583
290	0.135623	0.017151	0.176112	0.0807738
291	0.148123	0.0153374	0.189392	0.0807685
292	0.148131	0.0153403	0.202317	0.0733312
293	0.15111	0.00833578	0.204975	0.076106
294	0.139971	0.0091425	0.196461	0.0730469
295	0.135716	0.0119	0.185037	0.0706783
296	0.140198	0.0230852	0.180567	0.0752494
297	0.131072	0.0124457	0.171264	0.0795634
298	0.14589	0.0175528	0.157264	0.08045
299	0.13492	0.0110163	0.177196	0.0767085
300	0.135468	0.00290461	0.167116	0.0780751
301	0.146381	0.00932396	0.184022	0.0822224
302	0.138649	0.00867909	0.178527	0.0899389
303	0.160369	0.00653174	0.164645	0.0938495
304	0.136042	0.00685387	0.180836	0.0923286
305	0.147583	0.0118672	0.179686	0.1004
306	0.142903	0.00955741	0.184012	0.103359
307	0.147956	0.0047963	0.189598	0.0997461
308	0.136947	0.0105068	0.185661	0.110209
309	0.136201	0.016176	0.188129	0.12032
310	0.14248	0.0113257	0.198333	0.12798
311	0.148146	0.0146564	0.1898	0.115667
312	0.137408	0.0133508	0.192879	0.107332
313	0.142951	0.00956946	0.192196	0.100423
314	0.133231	0.0145365	0.175782	0.0963711
315	0.14725	0.00964552	0.179418	0.086462
316	0.155845	0.00430721	0.189504	0.0831064
317	0.157866	0.00927638	0.207217	0.0729488
318	0.170089	0.0122982	0.207755	0.0747151
319	0.162369	0.0150912	0.21613	0.0690783
320	0.163042	0.00447432	0.212146	0.076504
321	0.149132	0.0072399	0.211571	0.0686173
322	0.141963	0.00762165	0.19901	0.06638
323	0.139643	0.0110794	0.200945	0.0678373
324	0.144473	0.00990069	0.202038	0.0645696
325	0.145515	0.0171962	0.209938	0.066916
326	0.143509	0.0122941	0.217309	0.0715791
327	0.136947	0.00979534	0.20419	0.0675537
328	0.143522	0.0122974	0.206884	0.0708736
329	0.131405	0.0161562	0.194259	0.0637279
330	0.138242	0.00965852	0.183408	0.0685201
331	0.164598	0.012579	0.18961	0.0651059
332	0.159899	0.0156795	0.188437	0.0641037
333	0.155793	0.00436851	0.183544	0.0635829
334	0.156853	0.00777675	0.182363	0.0624151
335	0.143124	0.00959609	0.186963	0.0712064
336	0.144295	0.00746226	0.196729	0.066381
337	0.139157	0.00498764	0.204736	0.0776721
338	0.152338	0.00225312	0.203748	0.0776278
339	0.142339	0.00251175	0.201855	0.0817391
340	0.148211	0.00483602	0.194448	0.0850314
341	0.137047	0.00981701	0.193196	0.0859482
342	0.139461	0.0121996	0.194558	0.0860201
343	0.142458	0.00927625	0.205452	0.0824724
344	0.142371	0.00251669	0.193637	0.0828776
345	0.142067	0.00596098	0.186128	0.077898
346	0.148084	0.0134509	0.201692	0.0751344
347	0.132116	0.00833524	0.207347	0.0815566
348	0.137667	0.0134115	0.195353	0.0764319
349	0.146989	0.0171494	0.201906	0.0744666
350	0.153511	0.00250931	0.192529	0.0696261
351	0.148571	0.0119909	0.210649	0.081208
352	0.151559	0.00841817	0.229411	0.0890427
353	0.132111	0.00658483	0.236519	0.0943349
354	0.123902	0.0159717	0.224978	0.0915147
355	0.141224	0.0185886	0.224875	0.0931179
356	0.136081	0.0172715	0.215875	0.0829967
357	0.141439	0.0146275	0.225116	0.0854778
358	0.133532	0.0145927	0.217255	0.0824914
359	0.135864	0.00294421	0.215886	0.081596
360	0.141457	0.0114212	0.20622	0.0748959
361	0.142172	0.0059811	0.201501	0.0708207
362	0.146117	0.0136349	0.19801	0.0678701
363	0.139155	0.00901335	0.203202	0.0690799
364	0.134008	0.00478739	0.199051	0.0683456
365	0.145801	0.0172745	0.199678	0.0687884
366	0.151264	0.0135107	0.19387	0.069872
367	0.145631	0.0105215	0.184966	0.0680777
368	0.139106	0.00877099	0.18657	0.0640421
369	0.138657	0.0108696	0.192182	0.0652442
370	0.139645	0.0122457	0.177825	0.0637056
371	0.145252	0.00782824	0.176405	0.0612168
372	0.128743	0.0107089	0.178229	0.0643235
373	0.150159	0.011883	0.194247	0.0652139
374	0.150167	0.0118856	0.202297	0.0745404
375	0.146566	0.00880319	0.205387	0.0685788
376	0.147738	0.00459465	0.197302	0.0685684
377	0.141134	0.00757968	0.214044	0.0697173
378	0.147594	0.0086518	0.211998	0.0688205
379	0.161213	0.00659983	0.21824	0.0742021
380	0.148492	0.00489131	0.216344	0.0749406
381	0.138741	0.0108875	0.207053	0.0716627
382	0.135603	0.0151533	0.216991	0.0745013
383	0.142667	0.0181329	0.218106	0.0730447
384	0.138883	0.0149602	0.22243	0.0761543
385	0.136323	0.0120215	0.200586	0.0708045
386	0.140469	0.0229224	0.203674	0.0705507
387	0.137347	0.00988905	0.194762	0.0630747
388	0.128649	0.00957242	0.202549	0.0671739
389	0.137358	0.00989231	0.202422	0.0683733
390	0.133487	0.0108092	0.208516	0.0713195
391	0.118303	0.00612483	0.206747	0.0678813
392	0.130881	0.0133838	0.19825	0.0583286
393	0.130669	0.0177293	0.206717	0.0630735
394	0.138402	0.0217243	0.189691	0.0651249
395	0.146464	0.0159967	0.205573	0.0752801
396	0.129988	0.0199035	0.197546	0.0797711
397	0.146604	0.0151831	0.19144	0.083939
398	0.147069	0.00941668	0.196115	0.0860409
399	0.139425	0.0137424	0.18448	0.0787464
400	0.139841	0.0122997	0.179687	0.0778897
401	0.120647	0.00538641	0.191402	0.073738
402	0.138066	0.0240752	0.187216	0.077545
403	0.133967	0.0154943	0.188824	0.0747061
404	0.136839	0.0163367	0.194486	0.069729
405	0.130579	0.00883344	0.199509	0.0731517
406	0.142521	0.00772284	0.215149	0.0764253
407	0.147227	0.00624726	0.220826	0.0682497
408	0.147324	0.00498845	0.19768	0.0589901
409	0.130576	0.00293513	0.1955	0.0595629
410	0.15231	0.0178837	0.184857	0.0596899
411	0.1395	0.0137616	0.187312	0.0616868
412	0.145675	0.0138193	0.192296	0.0620225
413	0.149341	0.0113248	0.196651	0.069154
414	0.143652	0.00971999	0.198522	0.066536
415	0.137519	0.00993387	0.200077	0.067094
416	0.138807	0.0097777	0.200146	0.0722309
417	0.141035	0.024418	0.205759	0.0719324
418	0.134063	0.0155214	0.203323	0.0872596
419	0.141975	0.0154344	0.181158	0.100716
420	0.143776	0.0199483	0.192968	0.101032
421	0.1367	0.0130641	0.196083	0.09473
422	0.142981	0.00938368	0.216567	0.0999406
423	0.124715	0.0155409	0.209392	0.0993341
424	0.134101	0.015534	0.209488	0.0980133
425	0.135744	0.0112212	0.215999	0.0960851
426	0.14373	0.00974368	0.207779	0.0837006
427	0.139409	0.0179754	0.202589	0.0842532
428	0.1444	0.0137742	0.191904	0.0797987
429	0.14677	0.0155287	0.18752	0.0720978
430	0.142878	0.00881296	0.181901	0.0716897
431	0.147953	0.00873516	0.168572	0.0788156
432	0.140902	0.00936029	0.190696	0.0733461
433	0.134158	0.0155476	0.193434	0.0737599
434	0.136782	0.0130847	0.193607	0.0664173
435	0.128539	0.00632133	0.217919	0.0669874
436	0.14871	0.0136231	0.252942	0.0835353
437	0.137789	0.010633	0.25784	0.0803245
438	0.136076	0.00865019	0.242003	0.0796939
439	0.139683	0.0138108	0.229748	0.0696817
440	0.140952	0.00937312	0.21919	0.0704053
441	0.1306	0.0134085	0.216771	0.0687984
442	0.128099	0.016522	0.201814	0.061398
443	0.146725	0.0139014	0.194368	0.0570191
444	0.141562	0.0130765	0.194424	0.056381
445	0.145899	0.0138827	0.18258	0.0528352
446	0.13711	0.0164124	0.1864	0.0514861
447	0.143421	0.0115637	0.181074	0.0506374
448	0.133593	0.0130377	0.187537	0.0530879
449	0.124089	0.01284	0.188746	0.0538623
450	0.154814	0.0121695	0.193327	0.0552013
451	0.148517	0.00809639	0.232741	0.0764136
452	0.138418	0.00686271	0.236848	0.0831197
453	0.139899	0.00515354	0.228186	0.0904229
454	0.126605	0.0129228	0.225303	0.094589
455	0.148924	0.0151982	0.211339	0.0862147
456	0.133642	0.0130497	0.211754	0.0868673
457	0.136516	0.0191429	0.198373	0.0803257
458	0.146242	0.0106674	0.184685	0.071779
459	0.117321	0.00560928	0.186988	0.069876
460	0.136787	0.0121378	0.186083	0.0613548
461	0.136948	0.0131312	0.182133	0.0678469
462	0.141677	0.0131096	0.18326	0.0636043
463	0.153898	0.0172537	0.172088	0.0651125
464	0.129631	0.018104	0.184932	0.0685667
465	0.124779	0.0147088	0.193059	0.0739229
466	0.127992	0.018007	0.202459	0.0730727
467	0.136252	0.00869725	0.209398	0.0743249
468	0.136991	0.0131461	0.19775	0.0655906
469	0.133434	0.0191474	0.206728	0.070161
470	0.142181	0.0198793	0.213911	0.0738181
471	0.123824	0.0105004	0.186199	0.0630869
472	0.134662	0.00491714	0.189039	0.059142
473	0.151532	0.00721021	0.204467	0.0665677
474	0.138671	0.0176931	0.216888	0.0722347
475	0.127923	0.0116412	0.22316	0.0791673
476	0.146101	0.0139443	0.224568	0.0749612
477	0.145639	0.0264262	0.227173	0.0782083
478	0.14969	0.0145993	0.208732	0.0754597
479	0.15332	0.0172024	0.227082	0.0829713
480	0.16171	0.00682636	0.217819	0.0714204
481	0.15806	0.0036405	0.194722	0.0679003
482	0.146144	0.00297762	0.17882	0.0602247
483	0.139394	0.0110707	0.170663	0.0593735
484	0.139532	0.0151557	0.209136	0.0777389
485	0.128363	0.016602	0.210272	0.077973
486	0.133831	0.0131082	0.206739	0.0804237
487	0.128125	0.0180513	0.223643	0.0850005
488	0.137381	0.0164934	0.235441	0.0859253
489	0.133657	0.0174654	0.232596	0.0848143
490	0.135817	0.00879199	0.219543	0.0884918
491	0.139704	0.0174866	0.225976	0.098822
492	0.143393	0.0183666	0.204711	0.0933891
493	0.148119	0.0126092	0.193132	0.0970916
494	0.127382	0.00766837	0.190171	0.103993
495	0.134257	0.0169022	0.188445	0.0964891
496	0.132974	0.00677384	0.184496	0.0866611
497	0.137437	0.0165106	0.189782	0.0782656
498	0.139486	0.0111007	0.185098	0.0818191
499	0.134382	0.00438055	0.178851	0.0822055
500	0.144693	0.0204958	0.175935	0.0831482
501	0.144225	0.00987319	0.171673	0.0807386
502	0.137213	0.0132133	0.172962	0.0794356
503	0.154189	0.0173401	0.183505	0.0897143
504	0.137303	0.0212637	0.190639	0.0891263
505	0.142414	0.0116782	0.211099	0.0996823
506	0.142237	0.0188923	0.230467	0.111621
507	0.128495	0.0166455	0.218888	0.103831
508	0.14219	0.0187789	0.215234	0.0964223
509	0.138363	0.00700896	0.211371	0.0937609
510	0.141249	0.00808943	0.201115	0.0866589
511	0.156289	0.00695188	0.206063	0.084369
512	0.148329	0.00530328	0.198093	0.0809056
513	0.153447	0.0122489	0.179759	0.0762835
514	0.150954	0.0103849	0.184059	0.0722004
515	0.141288	0.00809376	0.182623	0.070567
516	0.120998	0.0134401	0.181452	0.0676095
517	0.127519	0.00770096	0.201344	0.0739346
518	0.142319	0.0189134	0.210482	0.0752175
519	0.136	0.00882892	0.199629	0.0745702
520	0.13142	0.0153742	0.199667	0.0690701
521	0.14252	0.0114388	0.198669	0.0685808
522	0.147209	0.0139047	0.194895	0.0689432
523	0.139787	0.015234	0.189286	0.0711052
524	0.13407	0.0131793	0.191404	0.0669094
525	0.144985	0.00447622	0.158234	0.06097
526	0.156165	0.00319964	0.178852	0.061764
527	0.145547	0.00565928	0.178889	0.067723
528	0.144412	0.00991622	0.181464	0.063109
529	0.13435	0.011039	0.182074	0.0625223
530	0.137209	0.0176187	0.182117	0.0655066
531	0.134569	0.01964	0.18913	0.063489
532	0.131743	0.0136259	0.219876	0.0717938
533	0.127069	0.0130211	0.230363	0.0762036
534	0.136679	0.0088072	0.242039	0.0775021
535	0.128287	0.0117335	0.246331	0.0849183
536	0.136689	0.00880982	0.244357	0.0830504
537	0.136911	0.0206645	0.251115	0.084321
538	0.140734	0.0125413	0.254131	0.0872386
539	0.13173	0.0187159	0.243979	0.0762972
540	0.130097	0.0182568	0.22255	0.0722662
541	0.136936	0.0206734	0.216948	0.0698312
542	0.135277	0.00717094	0.208575	0.0687103
543	0.126072	0.0161908	0.210122	0.0671292
544	0.136148	0.00885846	0.208749	0.0688035
545	0.152187	0.0197222	0.213416	0.0688336
546	0.131156	0.0105135	0.200741	0.0676004
547	0.1398	0.0111856	0.203835	0.0639836
548	0.151143	0.00387948	0.188684	0.0608015
549	0.151346	0.0102308	0.203259	0.0755561
550	0.150712	0.00755564	0.224169	0.0844579
551	0.143825	0.00956397	0.226033	0.0772653
552	0.116532	0.0078727	0.22106	0.0750316
553	0.131198	0.0105221	0.219618	0.0760659
554	0.13018	0.0182835	0.219735	0.0756476
555	0.128582	0.0128855	0.222578	0.0704858
556	0.138889	0.0220295	0.230641	0.0755202
557	0.143859	0.00957193	0.222186	0.0676106
558	0.140268	0.0182354	0.219986	0.0694133
559	0.136241	0.00887552	0.218637	0.0668645
560	0.140873	0.0125829	0.214951	0.0709085
561	0.127361	0.0111697	0.204581	0.0643484
562	0.134297	0.0132462	0.202172	0.0642857
563	0.136852	0.00885396	0.195433	0.0713223
564	0.142058	0.0113826	0.192146	0.0595688
565	0.134982	0.0157975	0.192199	0.0609291
566	0.140504	0.0140429	0.198486	0.0643599
567	0.131096	0.00916016	0.179007	0.0681477
568	0.14258	0.0188846	0.197344	0.0615375
569	0.131107	0.00916373	0.197336	0.0705097
570	0.152006	0.0191629	0.199772	0.0625024
571	0.131971	0.0136934	0.189843	0.0708543
572	0.142846	0.0117929	0.196271	0.0638386
573	0.123616	0.0174915	0.191415	0.0699727
574	0.137191	0.0162646	0.199821	0.0696341
575	0.145515	0.0176518	0.197708	0.0731099
576	0.145523	0.017655	0.195292	0.0686019
577	0.142904	0.0201141	0.1858	0.0644042
578	0.141656	0.0162875	0.189848	0.0617772
579	0.145491	0.00675549	0.189896	0.0563148
580	0.146813	0.0141573	0.187405	0.0592893
581	0.141703	0.00819529	0.171388	0.0573861
582	0.140471	0.0091038	0.192332	0.05612
583	0.13858	0.0102203	0.190075	0.0648793
584	0.13824	0.00722031	0.188867	0.0628973
585	0.142458	0.00775486	0.169985	0.0731939
586	0.144787	0.0100213	0.179704	0.0782242
587	0.147663	0.009977	0.208719	0.0811409
588	0.14996	0.00493378	0.212251	0.0822716
589	0.16002	0.014876	0.222417	0.0836099
590	0.163369	0.0197124	0.225023	0.0838267
591	0.166575	0.0220651	0.230891	0.0816077
592	0.172637	0.0284502	0.231726	0.0898781
593	0.176533	0.0322079	0.225638	0.0800131
594	0.188221	0.0303206	0.226103	0.0890648
595	0.19332	0.035361	0.213106	0.0962191
596	0.191882	0.0475519	0.216256	0.0943353
597	0.195474	0.0549825	0.206785	0.091136
598	0.213433	0.0588732	0.188674	0.0856449
599	0.227448	0.0773268	0.192464	0.0766407
600	0.244132	0.0984538
601	0.263896	0.118206
602	0.281809	0.147544
603	0.316249	0.161619
604	0.323664	0.169025
605	0.317343	0.175401
606	0.319955	0.171191
607	0.320149	0.155171
608	0.299301	0.14463
609	0.27492	0.124659
610	0.248991	0.100396
611	0.219546	0.0747147
612	0.199014	0.0488824
613	0.179483	0.0248704
614	0.16445	0.0148968
615	0.138826	0.0169333
616	0.149764	0.00580643
617	0.148207	0.00919972
618	0.146729	0.0102233
619	0.144288	0.00790522
620	0.138487	0.0215027
621	0.144934	0.0108053
622	0.14076	0.00561041
623	0.149125	0.00513885
624	0.155631	0.0029242
625	0.151774	0.006316
626	0.138649	0.0170741
627	0.14459	0.00266376
628	0.138286	0.00746771
629	0.129898	0.00145212
630	0.132428	0.0149056
631	0.140061	0.0178735
632	0.136661	0.0136296
633	0.139728	0.0153582
634	0.134826	0.0158596
635	0.14878	0.00660041
636	0.133545	0.0143835
637	0.138977	0.0201508
638	0.144952	0.0144063
639	0.14496	0.0144089
640	0.130509	0.0117479
641	0.139781	0.0153755
642	0.142109	0.0163457
643	0.143796	0.00658906
644	0.152237	0.0162642
645	0.154568	0.0163247
646	0.146438	0.0106254
647	0.14597	0.0068476
648	0.136081	0.0166347
649	0.133877	0.0124322
650	0.149763	0.0127076
651	0.136789	0.0136666
652	0.13573	0.00750965
653	0.13942	0.0165808
654	0.142613	0.0127066
655	0.14702	0.0185198
656	0.153757	0.0152959
657	0.15595	0.0197936
658	0.14976	0.0125297
659	0.146981	0.00851721
660	0.132289	0.00427853
661	0.146331	0.00233823
662	0.152327	0.00178281
663	0.13978	0.0121048
664	0.150814	0.00501147
665	0.131566	0.0125275
666	0.130759	0.0156465
667	0.141964	0.0123085
668	0.134003	0.012464
669	0.135431	0.00430962
670	0.126799	0.0121789
671	0.129949	0.00647514
672	0.147301	0.0194831
673	0.133461	0.00942256
674	0.138992	0.0145808
675	0.149542	0.0104691
676	0.129979	0.00648352
677	0.139141	0.0242805
678	0.158665	0.0163263
679	0.154427	0.0180761
680	0.146295	0.0177598
681	0.160384	0.0170418
682	0.140627	0.0261155
683	0.146415	0.0225623
684	0.141601	0.017053
685	0.152225	0.0206572
686	0.147336	0.0145591
687	0.140112	0.0154746
688	0.136884	0.00982953
689	0.150059	0.0127921
690	0.130502	0.00558974
691	0.146766	0.0107232
692	0.331545	0.111497
693	0.359063	0.0789413
694	0.324534	0.0716845
695	0.291046	0.0621104
696	0.276006	0.0684179
697	0.272144	0.065944
698	0.280188	0.0556021
699	0.313635	0.0495163
700	0.32555	0.0576209
701	0.348694	0.0821795
702	0.364326	0.0823543
703	0.401386	0.0744863
704	0.41146	0.116775
705	0.437813	0.111591
706	0.457026	0.109857
707	0.48092	0.11328
708	0.526609	0.100833
709	0.548979	0.100124
710	0.564786	0.0875809
711	0.568793	0.0895959
712	0.578685	0.0719776
713	0.582044	0.0558568
714	0.57427	0.0587791
715	0.562601	0.0624145
716	0.578248	0.0609416
717	0.580972	0.0639805
718	0.567875	0.0607562
719	0.568117	0.0567292
720	0.569244	0.0490219
721	0.582244	0.037882
722	0.603105	0.0306909
723	0.586054	0.0424823
724	0.575802	0.052801
725	0.5656	0.0529896
726	0.556136	0.0477899
727	0.54054	0.0474317
728	0.544628	0.0525582
729	0.543185	0.0487864
730	0.544653	0.0488658
731	0.541775	0.052613
732	0.539499	0.0632639
733	0.526218	0.0622159
734	0.528606	0.0612532
735	0.530048	0.0535623
736	0.52169	0.0602673
737	0.517699	0.0596413
738	0.529224	0.0551972
739	0.542048	0.060468
740	0.539804	0.0544077
741	0.508365	0.0510282
742	0.525619	0.0463635
743	0.541835	0.0562584
744	0.545128	0.055621
745	0.565398	0.0454298
746	0.544369	0.0495352
747	0.560936	0.0599653
748	0.574217	0.0660845
749	0.549882	0.0777458
750	0.548483	0.0705352
751	0.558029	0.0707776
752	0.563007	0.0690162
753	0.555319	0.0688043
754	0.538596	0.0711298
755	0.534558	0.0583066
756	0.534523	0.0515369
757	0.535888	0.046361
758	0.539801	0.046493
759	0.557961	0.0232806
760	0.580148	0.0345868
761	0.59161	0.0406138
762	0.588513	0.0256545
763	0.613874	0.0418924
764	0.600514	0.0580993
765	0.588946	0.0658105
766	0.574391	0.069346
767	0.55999	0.0631019
768	0.537925	0.0654297
769	0.586733	0.078149
770	0.61597	0.0551485
771	0.603594	0.0418977
772	0.620696	0.0396225
773	0.63921	0.0325118
774	0.614015	0.0490428
775	0.581321	0.0486677
776	0.595036	0.0492285
777	0.563872	0.0571728
778	0.538545	0.0599997
779	0.558721	0.0691009
780	0.557368	0.0569132
781	0.576031	0.0417474
782	0.584918	0.025044
783	0.588697	0.0147996
784	0.608602	0.0234762
785	0.618973	0.0233203
786	0.628926	0.0380053
787	0.648394	0.0489075
788	0.636944	0.0618567
789	0.639854	0.063265
790	0.640049	0.045254
791	0.622523	0.0397477
792	0.63261	0.0314668
793	0.608919	0.0170747
794	0.585826	0.0429632
795	0.582108	0.0665348
796	0.582065	0.0428614
797	0.54891	0.0493524
798	0.562351	0.0525945
799	0.546307	0.0560102
800	0.528672	0.0301467
801	0.510032	0.0236231
802	0.499478	0.046982
803	0.505429	0.0474236
804	0.545151	0.0112524
805	0.54512	0.027542
806	0.545819	0.0313685
807	0.534487	0.0347665
808	0.51006	0.0350014
809	0.559728	0.0246458
810	0.57822	0.0250514
811	0.587523	0.0405416
812	0.573388	0.0306313
813	0.594748	0.0282657
814	0.582645	0.0339836
815	0.564871	0.0183982
816	0.546232	0.0126884
817	0.520752	0.0345831
818	0.51279	0.0191275
819	0.52208	0.00906365
820	0.519526	0.0131377
821	0.537	0.00441725
822	0.539721	0.0106478
823	0.516615	0.00678713
824	0.499848	0.0268515
825	0.476482	0.0306913
826	0.467019	0.0293397
827	0.474123	0.0372541
828	0.487728	0.0400388
829	0.476035	0.0629661
830	0.485842	0.0603093
831	0.465161	0.0561872
832	0.487262	0.0515624
833	0.547664	0.00651807
834	0.55702	0.0389383
835	0.547281	0.0514577
836	0.544811	0.0514709
837	0.562492	0.0743339
838	0.56426	0.0693725
839	0.552319	0.0583146
840	0.539529	0.0518968
841	0.516035	0.058713
842	0.503306	0.0505429
843	0.522548	0.0454711
844	0.521578	0.0605025
845	0.522483	0.0636559
846	0.555429	0.0262174
847	0.5487	0.0203408
848	0.551123	0.0351515
849	0.565066	0.0526211
850	0.537015	0.058655
851	0.538368	0.0376634
852	0.540178	0.0319603
853	0.568698	0.0234606
854	0.564978	0.0193299
855	0.545721	0.0158449
856	0.56191	0.0328989
857	0.56424	0.0529386
858	0.566424	0.0523512
859	0.583948	0.0455611
860	0.586789	0.0502985
861	0.588034	0.056233
862	0.582367	0.0565982
863	0.553576	0.0397598
864	0.514175	0.0171445
865	0.500025	0.0189368
866	0.509644	0.0233017
867	0.512047	0.0263407
868	0.540702	0.0480502
869	0.548136	0.0553382
870	0.524161	0.055204
871	0.498704	0.0678435
872	0.516132	0.0606888
873	0.508284	0.062889
874	0.511324	0.0647799
875	0.505227	0.065412
876	0.500535	0.0663687
877	0.512649	0.0726887
878	0.523304	0.063741
879	0.529207	0.0691771
880	0.529023	0.0587497
881	0.527278	0.0476671
882	0.514667	0.0409394
883	0.503613	0.0288542
884	0.492821	0.0244929
885	0.501039	0.0154343
886	0.494359	0.0330393
887	0.479958	0.0406331
888	0.48192	0.0256412
889	0.482426	0.0439399
890	0.500674	0.0278262
891	0.551743	0.00932295
892	0.541713	0.0264616
893	0.571795	0.0437159
894	0.568161	0.042095
895	0.539308	0.0599591
896	0.559236	0.0540347
897	0.523172	0.067892
898	0.531024	0.0698586
899	0.53464	0.0623374
900	0.505212	0.0541043
901	0.510624	0.0542202
902	0.532371	0.0620973
903	0.507312	0.0508743
904	0.493511	0.0558613
905	0.537429	0.0908235
906	0.504531	0.0763494
907	0.464062	0.0570573
908	0.449897	0.0515891
909	0.453865	0.0419677
910	0.456228	0.035929
911	0.45279	0.0426854
912	0.44106	0.04083
913	0.460851	0.0460031
914	0.478331	0.0558102
915	0.473686	0.0592863
916	0.452836	0.0444525
917	0.434711	0.042747
918	0.448424	0.0476767
919	0.481635	0.0283962
920	0.499259	0.0279738
921	0.510532	0.0123187
922	0.517009	0.0250083
923	0.505948	0.0508305
924	0.505576	0.0627517
925	0.516587	0.072734
926	0.5049	0.0672732
927	0.498911	0.0650845
928	0.483758	0.04902
929	0.508562	0.0121827
930	0.475658	0.0283592
931	0.494507	0.0222888
932	0.519618	0.0170958
933	0.546787	0.0313218
934	0.535278	0.04603
935	0.527902	0.0340142
936	0.469486	0.02285
937	0.475326	0.0677861
938	0.51609	0.0729905
939	0.491722	0.0115797
940	0.452656	0.0285522
941	0.446052	0.0407132
942	0.467893	0.0268027
943	0.497307	0.0569762
944	0.523463	0.0753128
945	0.473512	0.0461293
946	0.480198	0.0398661
947	0.491082	0.0257602
948	0.48017	0.0118288
949	0.480102	0.0300124
950	0.474899	0.0334685
951	0.462877	0.0386119
952	0.469546	0.0271951
953	0.443547	0.0417786
954	0.445186	0.0531144
955	0.456786	0.0501008
956	0.465726	0.0438333
957	0.519046	0.0718886
958	0.483239	0.0668546
959	0.486596	0.0516932
960	0.517213	0.0359287
961	0.484161	0.0287547
962	0.492629	0.0395299
963	0.501183	0.0067201
964	0.505827	0.0164705
965	0.580437	0.0644253
966	0.580574	0.0620143
967	0.575656	0.0562357
968	0.535664	0.0304031
969	0.524841	0.0142391
970	0.516749	0.000880006
971	0.482677	0.0224438
972	0.455878	0.03068
973	0.442905	0.0291181
974	0.448955	0.0321921
975	0.446342	0.032195
976	0.46202	0.0595407
977	0.465765	0.0701123
978	0.46873	0.0359691
979	0.458847	0.0138292
980	0.469474	0.0138123
981	0.467641	0.0118427
982	0.49052	0.00778923
983	0.484833	0.00793392
984	0.499229	0.0335395
985	0.526915	0.0497409
986	0.555233	0.0247986
987	0.542358	0.0191882
988	0.521152	0.0403627
989	0.52057	0.0342286
990	0.503527	0.0229926
991	0.50071	0.0273167
	0.517496	0.0188038
	0.499902	0.00965997
	0.49159	0.00649378
	0.475598	0.00714881
	0.46133	0.00595909
	0.467268	0.0216138
	0.444587	0.019919
	0.46604	0.0343872
	0.445106	0.0552804
	0.433327	0.0430877
	0.427472	0.0389946
	0.434061	0.0256387
	0.471058	0.0143335
	0.459472	0.0155266
	0.454355	0.0148927
	0.463848	0.0211019
	0.428391	0.0338692
	0.457235	0.0304617
	0.4935	0.0113923
	0.538499	0.0186549
	0.462374	0.0130219
	0.474008	0.0180383
	0.471903	0.0124585
	0.481973	0.00205409
	0.517039	0.0127684
	0.490914	0.0142256
	0.487018	0.0214688
	0.490243	0.0124735
	0.513943	0.0587776
	0.465701	0.0334899
	0.512396	0.041983
	0.485257	0.00902305
	0.470594	0.00230939
	0.465284	0.0313591
	0.457107	0.0346581
	0.450485	0.0440709
	0.429379	0.0353636
	0.446399	0.0231161
	0.505552	0.0230363
	0.499585	0.0102205
	0.500159	0.0212233
	0.509366	0.0174256
	0.50308	0.0214188
	0.508534	0.0146615
	0.534422	0.0215916
	0.545779	0.0320339
	0.577406	0.0521391
	0.579775	0.041749
	0.568467	0.0473954
	0.541434	0.0586142
	0.527108	0.0575649
	0.55095	0.0534615
	0.537577	0.064917
	0.522983	0.0639899
	0.5311	0.0311546
	0.528923	0.0436779
	0.568935	0.0800566
	0.534321	0.0795854
	0.566463	0.0630942
	0.531964	0.0339295
	0.487569	0.0151067
	0.441651	0.0154474
	0.442549	0.0315807
	0.485057	0.0346172
	0.4742	0.000993669
	0.469355	0.0304683
	0.457235	0.0129998
	0.479274	0.0208415
	0.465854	0.0243935
	0.47873	0.0427704
	0.4707	0.0325475
	0.458163	0.0233164
	0.47981	0.0518337
	0.464941	0.0396516
	0.444566	0.032635
	0.45266	0.0377319
	0.456231	0.0464135
	0.453484	0.0500122
	0.471598	0.0395606
	0.48532	0.0341617
	0.515946	0.0624288
	0.508342	0.055473
	0.470738	0.0391356
	0.452036	0.0345445
	0.493478	0.0101313
	0.479994	0.0313394
	0.428844	0.0333749
	0.49189	0.0348948
	0.479505	0.0120713
	0.469437	0.0230426
	0.477504	0.0374047
	0.49101	0.0237243
	0.487511	0.0166724
	0.519706	0.00154493
	0.494408	0.0043179
	0.484705	0.0221553
	0.456999	0.0249501
	0.487346	0.0136003
	0.513755	0.00953593
	0.47054	0.0210367
	0.511591	0.0428234
	0.521618	0.0403639
	0.513684	0.00116957
	0.485875	0.0282168
	0.49747	0.0337614
	0.457669	0.0168519
	0.481474	0.0282318
	0.462367	0.0297598
	0.509112	0.015028
	0.507161	0.00782792
	0.539863	0.0202948
	0.543897	0.0386377
	0.560286	0.0365544
	0.589287	0.04805
	0.606384	0.0724347
	0.610391	0.0587151
	0.564058	0.0351717
	0.54742	0.035154
	0.541051	0.0365192
	0.545173	0.024043
	0.543325	0.0245796
	0.543616	0.014085
	0.597369	0.0549537
	0.581214	0.0686201
	0.562137	0.0398439
	0.53513	0.0299803
	0.536046	0.0221619
	0.543133	0.0207749
	0.542506	0.0248222
	0.586074	0.0582697
	0.558123	0.020692
	0.523618	0.026378
	0.512753	0.0164943
	0.536622	0.0533051
	0.537029	0.0146884
	0.497731	0.0233227
	0.512912	0.03742
	0.516448	0.0251304
	0.496724	0.0131265
	0.542282	0.0213883
	0.573744	0.0142489
	0.506227	0.0290852
	0.480515	0.0445002
	0.475385	0.0302398
	0.466383	0.0298972
	0.532551	0.0334337
	0.504295	0.0130567
	0.512134	0.0311459
	0.502714	0.0212553
	0.51136	0.0323285
	0.501831	0.0419584
	0.51306	0.0274872
	0.530651	0.00724865
	0.547261	0.0362999
	0.548234	0.0159631
	0.564511	0.0669529
	0.580337	0.0387579
	0.540602	0.0180219
	0.525466	0.0224724
	0.528725	0.0218834
	0.567362	0.0131688
	0.546053	0.0181331
	0.560156	0.0390933
	0.545672	0.00846893
	0.587343	0.0148714
	0.540514	0.00655674
	0.542275	0.0245891
	0.564851	0.0444428
	0.53178	0.0503071
	0.527132	0.058784
	0.500883	0.0542983
	0.488898	0.0430876
	0.507711	0.037246
	0.547421	0.027291
	0.552779	0.039238
	0.555703	0.0485146
	0.544465	0.0503737
	0.533717	0.0334578
	0.557506	0.0516996
	0.58496	0.0279586
	0.663461	0.0847311
	0.673219	0.05854
	0.598843	0.0122255
	0.548409	0.0193036
	0.584388	0.0470379
	0.50714	0.0490754
	0.570672	0.0449104
	0.582064	0.0153513
	0.532579	0.0258163
	0.525405	0.00370506
	0.577117	0.0156859
	0.598596	0.00478276
	0.622298	0.0173889
	0.622329	0.0400581
	0.675659	0.0358787
	0.644953	0.0119996
	0.606847	0.0294855
	0.515984	0.0120692
	0.579058	0.00866178
	0.587483	0.0250951
	0.541435	0.0297937
	0.572176	0.0513839
	0.600413	0.0133099
	0.573811	0.0168139
	0.578571	0.0282365
	0.552893	0.0289205
	0.588807	0.0454575
	0.615905	0.0319163
	0.630126	0.034625
	0.581192	0.0402819
	0.596697	0.034026
	0.631824	0.0407229
	0.631796	0.00836678
	0.607648	0.0429118
	0.636989	0.0442458
	0.601592	0.0176359
	0.675922	0.0222114
	0.683215	0.0233027
	0.651647	0.0335946
	0.662049	0.00982489
	0.663623	0.0546584
	0.664085	0.0160536
	0.748174	0.0695766
	0.664207	0.0532688
	0.652931	0.0338486
	0.615378	0.0249578
	0.646339	0.0245547
	0.652931	0.0378254
	0.658511	0.00822414
	0.703312	0.0366384
	0.684455	0.0213729
	0.672961	0.0122436
	0.708997	0.0442608
	0.664097	0.0304236
	0.712761	0.0443311
	0.722639	0.0374935
	0.715648	0.0270873
	0.764652	0.0350019
	0.782648	0.0249405
	0.736652	0.0355434
	0.737982	0.0548125
	0.720792	0.032737
	0.690397	0.0308881
	0.719234	0.0356298
	0.718107	0.04421
	0.70783	0.0518101
	0.704813	0.00313086
	0.727349	0.017315
	0.754297	0.0232025
	0.780454	0.0357197
	0.787292	0.0483065
	0.810194	0.0338593
	0.786123	0.0244683
	0.781812	0.0174919
	0.769835	0.00922437
	0.728249	0.00818201
	0.728622	0.043995
	0.777035	0.0399007
	0.782514	0.0674937
	0.754816	0.0759351
	0.707645	0.0345928
	0.77164	0.0374317
	0.785625	0.0787125
	0.774871	0.0637654
	0.79436	0.052353
	0.803324	0.0407909
	0.752967	0.0461842
	0.777133	0.0749209
	0.776879	0.0701405
	0.863662	0.0222244
	0.905673	0.0172531
	0.906749	0.0303526
	0.814377	0.0619708
	0.850248	0.0590831
	0.863953	0.105326
	0.895561	0.0551983
	0.920823	0.0842355
	0.980234	0.0670839
	0.915741	0.0332089
	0.93887	0.0991639
	0.942767	0.0356687
	1.04168	0.0052947
	1.06488	0.0579154
	1.14554	0.0693231
	1.14781	0.0843494
	1.19131	0.0288536
	1.14274	0.0709845
	1.1056	0.0368713
	1.17697	0.0338794
	1.09827	0.0313852
	1.16297	0.0409879
	1.11437	0.0720299
	1.24224	0.116001
	1.31042	0.203681
	1.31808	0.161121
	1.44484	0.118685
	1.4652	0.106165
	1.90112	0.0566397
	1.87096	0.086113
	2.10117	0.138568
	2.75867	0

## Sheet: NaCl root
time (s)	Arabidopsis root		Barley root
	Mean	SE	Mean	SE
0	0.0869556	0.00459995	0.0831069	0.0182343
1	0.0824667	0.00869691	0.0782575	0.0118794
2	0.0906525	0.0101395	0.084586	0.0171652
3	0.0847823	0.00521901	0.0821659	0.0124294
4	0.0744339	0.00797143	0.0826837	0.0131748
5	0.0905486	0.00538106	0.0932431	0.0196519
6	0.0842085	0.0134134	0.0872327	0.016397
7	0.0818141	0.00607344	0.0853433	0.0138401
8	0.0842498	0.00781451	0.0860499	0.0202462
9	0.0804038	0.0121215	0.0799348	0.0146618
10	0.0847576	0.0027467	0.086564	0.0198893
11	0.078487	0.00479802	0.081459	0.0108515
12	0.0830212	0.0147218	0.0787477	0.0114371
13	0.092732	0.00321608	0.085763	0.0134725
14	0.090051	0.00749356	0.0885427	0.0165801
15	0.0847925	0.00522104	0.0882869	0.0197921
16	0.0784562	0.00413793	0.0792636	0.0109636
17	0.0763153	0.00326254	0.0821629	0.0150874
18	0.0835037	0.0155774	0.0776985	0.015545
19	0.0818192	0.00713598	0.0895265	0.0200074
20	0.0851503	0.00732908	0.0850239	0.0160312
21	0.0702267	0.0123597	0.0821673	0.01509
22	0.0791225	0.00664222	0.0903304	0.0181804
23	0.0836138	0.00217047	0.0870765	0.0178569
24	0.0814381	0.00186518	0.0876198	0.0154357
25	0.070229	0.0123605	0.0853636	0.0138512
26	0.0814393	0.0018654	0.0865099	0.0183577
27	0.0769492	0.00575509	0.0892747	0.0175211
28	0.080311	0.00848642	0.0895435	0.0154223
29	0.0851565	0.00732989	0.082656	0.0146814
30	0.0949727	0.0122947	0.0837366	0.0131595
31	0.0739757	0.00578096	0.0875656	0.0174466
32	0.0900658	0.00749786	0.0872638	0.0164154
33	0.0878903	0.00830797	0.0838958	0.0152002
34	0.0905735	0.00538439	0.0858548	0.0175401
35	0.0804245	0.0121289	0.0848966	0.00976384
36	0.091224	0.00718547	0.0848899	0.0142974
37	0.0696929	0.0178185	0.0890524	0.0223006
38	0.0903184	0.00261466	0.086858	0.0167444
39	0.0814501	0.00186841	0.0910303	0.018802
40	0.0739826	0.00578317	0.082718	0.0119381
41	0.0832837	0.0216979	0.0870967	0.014092
42	0.0848143	0.00522743	0.0787793	0.0114533
43	0.0851691	0.00733344	0.0817298	0.0129257
44	0.0733572	0.00300835	0.0861015	0.0150416
45	0.0879009	0.00831154	0.0858678	0.0175476
46	0.0706289	0.0143081	0.0826749	0.0146919
47	0.0688674	0.00153209	0.0849024	0.0143041
48	0.0908737	0.0119946	0.087586	0.0174583
49	0.0848197	0.00522904	0.0875874	0.0174591
50	0.087661	0.0194734	0.0914572	0.0184748
51	0.0688703	0.00153229	0.0720625	0.00763743
52	0.083055	0.0147361	0.0866031	0.0164796
53	0.0739919	0.00578657	0.0765203	0.0088669
54	0.0869692	0.00123316	0.0903702	0.018201
55	0.0881558	0.00449573	0.0865448	0.0183771
56	0.0884744	0.0214318	0.0942239	0.0217344
57	0.0769722	0.00576087	0.0842781	0.0126601
58	0.0905945	0.00538799	0.0922626	0.0180575
59	0.0767009	0.0170559	0.0822266	0.0124565
60	0.0882684	0.00972253	0.0805689	0.0141089
61	0.0803382	0.00849544	0.0957219	0.0189477
62	0.0848309	0.0052328	0.0844084	0.0147791
63	0.0784914	0.00414656	0.0816448	0.0156136
64	0.0881639	0.00449735	0.0805172	0.0118487
65	0.079139	0.00876354	0.0922753	0.0164343
66	0.0784936	0.00414689	0.086405	0.0171498
67	0.0849427	0.0101033	0.0790285	0.0142965
68	0.0726903	0.00891126	0.0858953	0.0175631
69	0.0803439	0.00849652	0.0800432	0.0123185
70	0.0870141	0.00461355	0.0725915	0.00715634
71	0.0872423	0.00495647	0.0854157	0.0138784
72	0.0803463	0.00849702	0.0866452	0.0145704
73	0.0848078	0.00274933	0.0856553	0.0155154
74	0.0814769	0.00187463	0.0898435	0.0170874
75	0.0736269	0.01465	0.0832187	0.0142715
76	0.0791466	0.00876414	0.0881312	0.0170362
77	0.0851965	0.00733967	0.0854227	0.0138821
78	0.0870205	0.00461437	0.0793277	0.0109958
79	0.0804596	0.0121417	0.0854246	0.013883
80	0.0785036	0.00414888	0.0928009	0.0175772
81	0.100347	0.00382057	0.0851996	0.0139532
82	0.0905506	0.0109386	0.0913959	0.0172856
83	0.0758106	0.0152637	0.0833817	0.0157546
84	0.0879348	0.00832202	0.0886187	0.0164357
85	0.0825343	0.00871291	0.0866417	0.0164978
86	0.0834438	0.0113118	0.0805398	0.0118591
87	0.0690773	0.0164932	0.0883757	0.019844
88	0.0825365	0.00871332	0.0788264	0.0114765
89	0.0550725	0.0125208	0.0875561	0.0234224
90	0.0912715	0.00719851	0.0849513	0.0143294
91	0.39233	0.111146	0.262669	0.145418
92	0.513473	0.0870213	0.439176	0.232589
93	0.461945	0.0492313	0.45483	0.215992
94	0.393258	0.0492947	0.463145	0.188439
95	0.324444	0.0550025	0.460923	0.169773
96	0.315292	0.0881291	0.458096	0.148173
97	0.313377	0.11661	0.459145	0.126751
98	0.298245	0.117408	0.464144	0.10301
99	0.281964	0.11065	0.465746	0.0811511
100	0.323999	0.080878	0.456983	0.0639151
101	0.299069	0.082453	0.440231	0.058929
102	0.268528	0.0903683	0.416938	0.058059
103	0.256491	0.088983	0.396131	0.061517
104	0.242559	0.0919566	0.375806	0.0675105
105	0.237039	0.0889553	0.361739	0.0743217
106	0.217606	0.087225	0.342748	0.0752906
107	0.211345	0.0795204	0.327025	0.0744891
108	0.202987	0.07209	0.306533	0.0715465
109	0.204822	0.0593357	0.294322	0.0689851
110	0.237161	0.0522111	0.282203	0.0646692
111	0.21114	0.0438536	0.27459	0.0627097
112	0.196939	0.0372791	0.266212	0.0598742
113	0.187738	0.037259	0.261059	0.0579993
114	0.1824	0.0455917	0.255464	0.0552514
115	0.190753	0.0450988	0.251114	0.0529561
116	0.187378	0.0582372	0.245899	0.050926
117	0.201183	0.0556148	0.244247	0.0520971
118	0.207676	0.0502369	0.244058	0.053511
119	0.23237	0.0489205	0.245021	0.0566989
120	0.212829	0.0457249	0.244521	0.057572
121	0.195413	0.0322672	0.2329	0.0504487
122	0.178798	0.0256622	0.225534	0.0467278
123	0.176975	0.0229163	0.224714	0.0466924
124	0.164395	0.0209153	0.223383	0.0470387
125	0.160858	0.0175201	0.220589	0.0467086
126	0.159368	0.0161053	0.215533	0.0467497
127	0.159992	0.0159469	0.210065	0.043945
128	0.165022	0.00853132	0.208267	0.0430331
129	0.165227	0.0109566	0.206281	0.0422856
130	0.168574	0.0105824	0.202985	0.0406886
131	0.167966	0.012796	0.197877	0.0398887
132	0.16098	0.0213772	0.198971	0.0385117
133	0.166344	0.0206137	0.193308	0.0370002
134	0.180331	0.0229314	0.188939	0.0349406
135	0.188803	0.0267487	0.190043	0.0343761
136	0.188732	0.0215106	0.189179	0.0331962
137	0.179421	0.0240116	0.180237	0.0290832
138	0.166822	0.0205866	0.179154	0.0301297
139	0.167141	0.0205743	0.178903	0.0313806
140	0.167603	0.0137461	0.178472	0.0297804
141	0.172959	0.0133706	0.175193	0.0284264
142	0.167025	0.015836	0.171725	0.0299978
143	0.164451	0.0139709	0.175602	0.0301225
144	0.182294	0.00349762	0.175917	0.0326959
145	0.200014	0.0110645	0.170454	0.0306673
146	0.203018	0.016027	0.170541	0.0291689
147	0.190732	0.0150585	0.173129	0.0325401
148	0.178961	0.0159925	0.169385	0.0303121
149	0.186742	0.0129271	0.173618	0.0332503
150	0.177526	0.0129556	0.165037	0.0274708
151	0.171484	0.00515388	0.163526	0.0266604
152	0.170955	0.0116006	0.163686	0.0286592
153	0.184649	0.0163023	0.164283	0.0266672
154	0.181649	0.0163499	0.170609	0.0307439
155	0.17398	0.0111268	0.163517	0.0216599
156	0.179559	0.0175009	0.168546	0.0208233
157	0.173543	0.0167197	0.168396	0.0160277
158	0.169923	0.0172041	0.168077	0.0162871
159	0.172034	0.0151139	0.165482	0.0131851
160	0.176911	0.0151949	0.170535	0.0201262
161	0.182804	0.0109285	0.170113	0.0228568
162	0.176425	0.0135311	0.170418	0.0235063
163	0.177206	0.0125149	0.169875	0.0227562
164	0.179671	0.0153654	0.168683	0.0223231
165	0.172787	0.018718	0.16848	0.0139075
166	0.176534	0.0236337	0.167132	0.0134012
167	0.169868	0.0203751	0.165709	0.0148653
168	0.181627	0.0155598	0.163483	0.0123376
169	0.173055	0.0140481	0.164686	0.0135907
170	0.181438	0.00940737	0.169283	0.0124355
171	0.172644	0.00674954	0.171725	0.011529
172	0.181364	0.0180908	0.177421	0.00852208
173	0.18616	0.0138476	0.176068	0.0107177
174	0.186029	0.0113507	0.173289	0.0125125
175	0.180425	0.0104638	0.171015	0.0102124
176	0.179837	0.0102144	0.164331	0.00374375
177	0.188614	0.00880228	0.162399	0.00856535
178	0.197038	0.0114902	0.153588	0.00649239
179	0.199783	0.0147851	0.152085	0.014154
180	0.19736	0.00494328	0.153423	0.0146966
181	0.194071	0.00313086	0.155693	0.0167265
182	0.193035	0.00424471	0.147922	0.0123593
183	0.197063	0.0116589	0.148585	0.0144447
184	0.198504	0.012388	0.149193	0.014259
185	0.209248	0.0134326	0.149257	0.0177673
186	0.196447	0.0101425	0.147217	0.0175221
187	0.200424	0.00910216	0.145035	0.017501
188	0.205578	0.0111629	0.140387	0.0158484
189	0.215133	0.00733599	0.14555	0.0203487
190	0.223146	0.0145943	0.139335	0.0183987
191	0.223695	0.0197891	0.140839	0.0205467
192	0.223876	0.0207113	0.132296	0.0187329
193	0.220099	0.0256623	0.136345	0.020207
194	0.220251	0.0257684	0.141144	0.0241113
195	0.224019	0.0206095	0.134937	0.0190292
196	0.22587	0.0230839	0.136068	0.021406
197	0.233478	0.0197251	0.138905	0.0283161
198	0.252138	0.0265566	0.144353	0.027331
199	0.252151	0.025594	0.134036	0.0232657
200	0.242315	0.0243769	0.136122	0.0201573
201	0.250786	0.0248261	0.137248	0.0259229
202	0.263158	0.0218491	0.134007	0.0214668
203	0.24321	0.0276021	0.137351	0.0254296
204	0.23119	0.0293989	0.139883	0.0261604
205	0.22341	0.0300113	0.134605	0.0261099
206	0.229953	0.0302987	0.130139	0.020685
207	0.231105	0.0284419	0.134559	0.0254037
208	0.227245	0.0294849	0.135043	0.025759
209	0.229265	0.0322741	0.13076	0.0235711
210	0.230206	0.0301046	0.136662	0.03029
211	0.227234	0.0264014	0.134092	0.0294285
212	0.222183	0.0342617	0.141533	0.0324066
213	0.222751	0.0309679	0.136324	0.0291399
214	0.221406	0.0318197	0.134542	0.0276264
215	0.21883	0.0266042	0.132878	0.0269324
216	0.224558	0.0203372	0.130131	0.0258944
217	0.219071	0.0257991	0.127969	0.0241849
218	0.21767	0.0158215	0.132193	0.0275554
219	0.222773	0.0201406	0.133812	0.0269585
220	0.206798	0.0186701	0.127266	0.0266216
221	0.206132	0.0122311	0.128324	0.0265589
222	0.204227	0.0103337	0.127462	0.0231733
223	0.197349	0.0105561	0.128454	0.0294569
224	0.194112	0.00730368	0.129209	0.0267682
225	0.19672	0.00429981	0.131866	0.0305834
226	0.192582	0.00491222	0.126928	0.0261547
227	0.186912	0.00580017	0.130552	0.0293901
228	0.186599	0.00189904	0.126563	0.027281
229	0.185056	0.00309202	0.129767	0.0309772
230	0.178273	0.00330911	0.121945	0.0265771
231	0.182512	0.0052269	0.124949	0.0244497
232	0.175885	0.00579043	0.122716	0.0235009
233	0.174386	0.00672821	0.123486	0.0280011
234	0.175821	0.00719812	0.124545	0.0280668
235	0.175238	0.00872196	0.121458	0.0225915
236	0.186392	0.0155296	0.129542	0.0265932
237	0.184638	0.0227053	0.128066	0.0286248
238	0.182658	0.0130996	0.12445	0.0249483
239	0.178679	0.0103829	0.118684	0.0211813
240	0.170375	0.00742008	0.130689	0.0302863
241	0.175804	0.00948653	0.125649	0.0263969
242	0.169777	0.00700159	0.12718	0.0277265
243	0.165473	0.0039235	0.127118	0.0285786
244	0.164455	0.0077205	0.121203	0.0239587
245	0.16775	0.00111695	0.118792	0.0249548
246	0.170857	0.00421072	0.122694	0.0287359
247	0.167085	0.00189313	0.118203	0.0263895
248	0.175614	0.00651343	0.120509	0.0264456
249	0.182673	0.00696145	0.127966	0.0290953
250	0.175831	0.0044667	0.116244	0.0229033
251	0.185397	0.00323059	0.120062	0.0258058
252	0.195578	0.00342298	0.115357	0.0236787
253	0.206264	0.0124603	0.119663	0.0277354
254	0.217012	0.0257655	0.117183	0.0252777
255	0.224204	0.0249576	0.120238	0.0273034
256	0.23626	0.0347694	0.116139	0.0241977
257	0.21981	0.0208259	0.121607	0.0262744
258	0.20879	0.00600131	0.115008	0.0229929
259	0.206842	0.00381376	0.119349	0.0236681
260	0.205851	0.000999486	0.119513	0.025585
261	0.206612	0.00525351	0.114398	0.0255668
262	0.207889	0.0104152	0.115322	0.0227606
263	0.199349	0.00832675	0.118121	0.0245519
264	0.186743	0.0094027	0.117547	0.0250399
265	0.186588	0.00891815	0.113854	0.0239979
266	0.187703	0.0147431	0.116123	0.0271745
267	0.204343	0.00994029	0.118898	0.0250221
268	0.196794	0.012051	0.120955	0.0294525
269	0.211277	0.0256937	0.113415	0.0224979
270	0.19358	0.00533679	0.114136	0.0195465
271	0.181206	0.0118835	0.114819	0.0242728
272	0.174794	0.0166499	0.116976	0.0255757
273	0.165157	0.017914	0.119465	0.0255795
274	0.163341	0.0176485	0.111831	0.0191395
275	0.169911	0.0193853	0.108594	0.0194482
276	0.164072	0.019718	0.116484	0.0269616
277	0.158851	0.0252614	0.118479	0.0243454
278	0.167718	0.0216995	0.112784	0.0219869
279	0.161407	0.0184312	0.120656	0.0265396
280	0.155541	0.0215116	0.119584	0.0234551
281	0.157706	0.024696	0.119129	0.0140954
282	0.160607	0.0245829	0.124705	0.0164722
283	0.171923	0.0322564	0.125725	0.0130021
284	0.173559	0.0268925	0.123624	0.00757097
285	0.171762	0.0221352	0.129955	0.0116933
286	0.165243	0.0168924	0.123861	0.0112452
287	0.166199	0.0174952	0.134417	0.0120977
288	0.16824	0.0155109	0.130458	0.0129926
289	0.167404	0.0231747	0.134427	0.0121015
290	0.172939	0.0262058	0.135997	0.0157853
291	0.173369	0.0303805	0.129725	0.00782885
292	0.180851	0.0345654	0.134245	0.0131016
293	0.173112	0.0380462	0.132604	0.0116493
294	0.185392	0.0347166	0.132363	0.0132285
295	0.189719	0.0293375	0.128631	0.0142299
296	0.190641	0.0296739	0.116589	0.0143926
297	0.184117	0.0302864	0.119896	0.0159811
298	0.194855	0.02785	0.120202	0.0211532
299	0.192899	0.0251323	0.132074	0.0132854
300	0.187569	0.0231506	0.138381	0.0115866
301	0.181001	0.0165736	0.13782	0.015516
302	0.196557	0.0185433	0.142732	0.013716
303	0.191872	0.0132365	0.130088	0.00741317
304	0.177597	0.00882047	0.132167	0.0180504
305	0.179343	0.0117103	0.14556	0.0132929
306	0.179065	0.0102913	0.146967	0.014765
307	0.178083	0.0111464	0.146823	0.0177021
308	0.188757	0.00528585	0.139165	0.0161545
309	0.18055	0.0084307	0.137702	0.0160407
310	0.178868	0.0111827	0.134846	0.020006
311	0.184864	0.0120193	0.136414	0.0151373
312	0.18619	0.01257	0.128504	0.011868
313	0.187335	0.0136634	0.138795	0.0184966
314	0.18065	0.00662996	0.156334	0.0269552
315	0.185018	0.00593353	0.153129	0.0270873
316	0.192895	0.00654395	0.150995	0.0271902
317	0.193388	0.00689446	0.166005	0.0277051
318	0.191831	0.00882425	0.157481	0.0332033
319	0.197362	0.010299	0.158373	0.0317739
320	0.194281	0.00781107	0.158043	0.028803
321	0.195476	0.00662124	0.149486	0.0288054
322	0.199431	0.013175	0.14745	0.0263329
323	0.208045	0.0156496	0.146339	0.0213537
324	0.207147	0.0172048	0.144313	0.0197811
325	0.213338	0.014757	0.139161	0.0217124
326	0.206308	0.012248	0.148612	0.020364
327	0.203904	0.01621	0.149361	0.0226083
328	0.196353	0.0118253	0.137247	0.020057
329	0.19455	0.0209196	0.138536	0.0166014
330	0.193232	0.0150602	0.136353	0.0210459
331	0.193425	0.0198306	0.143725	0.0167155
332	0.190244	0.0170227	0.149219	0.0216209
333	0.185048	0.0203724	0.145531	0.0180467
334	0.181548	0.0149501	0.146895	0.0191049
335	0.180004	0.014114	0.139283	0.017145
336	0.181778	0.0119881	0.138072	0.018283
337	0.177599	0.0117409	0.140604	0.0230762
338	0.181235	0.00967912	0.136787	0.0261656
339	0.178902	0.0112344	0.140508	0.0230034
340	0.183844	0.00924832	0.142463	0.0135548
341	0.183518	0.014811	0.129873	0.0158533
342	0.179722	0.0221024	0.142347	0.0157349
343	0.181952	0.015664	0.133091	0.0187574
344	0.183918	0.0092697	0.135815	0.0174705
345	0.196775	0.0174973	0.134891	0.0223696
346	0.195437	0.0138119	0.146171	0.020097
347	0.191098	0.0206109	0.147172	0.0209713
348	0.189091	0.0204292	0.146931	0.0185474
349	0.186678	0.0186073	0.143839	0.0245609
350	0.180735	0.0213388	0.142182	0.0210138
351	0.173904	0.0251658	0.133999	0.0117911
352	0.165877	0.0218938	0.134865	0.00653023
353	0.16225	0.0264822	0.139171	0.0118919
354	0.163795	0.0255981	0.141564	0.017328
355	0.164079	0.0254006	0.140848	0.0156514
356	0.162971	0.029221	0.126097	0.0160209
357	0.162546	0.0330692	0.136182	0.0190793
358	0.161597	0.0263107	0.147685	0.0186724
359	0.167237	0.0233606	0.141725	0.0219188
360	0.157923	0.025805	0.140448	0.019793
361	0.16244	0.0244102	0.13351	0.0201546
362	0.164834	0.0206884	0.142295	0.0223784
363	0.170621	0.0264569	0.152739	0.0265827
364	0.181081	0.0203123	0.141775	0.0266122
365	0.183086	0.0193756	0.138928	0.0214158
366	0.173829	0.0241741	0.1308	0.0101008
367	0.167934	0.0269914	0.124855	0.0115829
368	0.157776	0.0349188	0.127913	0.00831412
369	0.157059	0.031125	0.124762	0.0115468
370	0.154568	0.0296312	0.13258	0.0194911
371	0.168172	0.0210934	0.130543	0.00577986
372	0.159956	0.0187514	0.123875	0.00927894
373	0.161951	0.0226283	0.117537	0.00718651
374	0.15699	0.0262393	0.117462	0.0111373
375	0.14913	0.0315063	0.122617	0.0109259
376	0.149389	0.0285871	0.124647	0.0079276
377	0.151607	0.0283086	0.119016	0.0100649
378	0.152249	0.0275959	0.115712	0.00780861
379	0.155041	0.02561	0.114172	0.00860076
380	0.154574	0.0236894	0.118953	0.0108205
381	0.163491	0.0212473	0.116683	0.00743011
382	0.169982	0.0144671	0.122027	0.0120139
383	0.180652	0.013211	0.120004	0.00954344
384	0.177159	0.00912292	0.117458	0.0175744
385	0.189801	0.0116287	0.110715	0.011762
386	0.17971	0.0200319	0.125217	0.0117162
387	0.171229	0.0279727	0.132466	0.0155021
388	0.159024	0.0270203	0.13046	0.011929
389	0.160351	0.0231214	0.124544	0.0114608
390	0.173628	0.0220402	0.132014	0.0146047
391	0.173573	0.0166904	0.121308	0.0105787
392	0.179608	0.01005	0.125914	0.0148522
393	0.185982	0.00814809	0.127603	0.0165289
394	0.186659	0.0186096	0.113481	0.00865145
395	0.180886	0.0241288	0.129597	0.0120111
396	0.173074	0.029841	0.116363	0.00758929
397	0.170152	0.0361375	0.119458	0.00990747
398	0.169513	0.0280736	0.120203	0.00970433
399	0.156781	0.0247186	0.119425	0.0107957
400	0.15714	0.0202036	0.119256	0.0124692
401	0.16304	0.0207746	0.118775	0.0108858
402	0.158212	0.0271575	0.116382	0.00759561
403	0.149857	0.0214774	0.120104	0.0167698
404	0.150925	0.0227936	0.117142	0.0076175
405	0.149212	0.0192031	0.126316	0.0112848
406	0.151477	0.0207159	0.116013	0.00337973
407	0.149572	0.0179414	0.118115	0.0110236
408	0.148573	0.023156	0.110196	0.0107976
409	0.145607	0.0245171	0.114835	0.0121872
410	0.165875	0.0142482	0.118774	0.0168659
411	0.175487	0.011227	0.110072	0.0145764
412	0.179134	0.00675812	0.116457	0.0187083
413	0.170818	0.0149446	0.110758	0.0178104
414	0.171481	0.0150375	0.108442	0.0155083
415	0.162974	0.0115707	0.104029	0.0108488
416	0.167784	0.0178485	0.100657	0.0122815
417	0.168802	0.0231174	0.10973	0.0219024
418	0.16215	0.0215092	0.10513	0.0144104
419	0.162961	0.0257637	0.104293	0.00507727
420	0.155675	0.0223924	0.109033	0.00737834
421	0.158925	0.016875	0.112231	0.0154641
422	0.166883	0.0213757	0.102839	0.0163255
423	0.162014	0.023553	0.105462	0.0171535
424	0.153549	0.0223161	0.111995	0.0138031
425	0.161046	0.016759	0.1082	0.0120926
426	0.152161	0.0188507	0.10501	0.0132325
427	0.152521	0.020147	0.1041	0.0197391
428	0.145123	0.0257923	0.101511	0.0204864
429	0.138932	0.0247795	0.110288	0.0254083
430	0.14492	0.0254	0.107094	0.0249491
431	0.14018	0.0257294	0.0978901	0.0182308
432	0.136397	0.0275579	0.105373	0.0241355
433	0.142834	0.0278017	0.100443	0.0184513
434	0.152791	0.022626	0.109925	0.0152198
435	0.143674	0.0217663	0.10477	0.0137221
436	0.142691	0.0284102	0.108077	0.019206
437	0.143192	0.0236688	0.0956236	0.0165196
438	0.15099	0.0295418	0.0956254	0.0165206
439	0.145831	0.0240724	0.100371	0.021445
440	0.147494	0.0170784	0.0959885	0.016209
441	0.147918	0.0216737	0.100852	0.0181157
442	0.141561	0.022305	0.105468	0.0186617
443	0.155954	0.0154002	0.102252	0.0199542
444	0.155404	0.015378	0.106881	0.0188377
445	0.158825	0.0164784	0.103798	0.0155944
446	0.1593	0.0150343	0.105484	0.0132846
447	0.161211	0.0132697	0.11938	0.010096
448	0.151415	0.0165288	0.120804	0.0107921
449	0.165907	0.0173181	0.115546	0.0155713
450	0.16634	0.025747	0.109389	0.0150615
451	0.166604	0.0203719	0.111134	0.0183061
452	0.169212	0.0243971	0.101089	0.0198326
453	0.164298	0.0195311	0.108285	0.0240821
454	0.15679	0.0168813	0.103999	0.0214302
455	0.153492	0.0159921	0.108686	0.0264016
456	0.157345	0.0151063	0.101417	0.0221486
457	0.142975	0.014938	0.105021	0.024547
458	0.146878	0.0174294	0.107145	0.0263622
459	0.147082	0.0109234	0.107	0.0242829
460	0.143065	0.0162356	0.0955199	0.0196717
461	0.139718	0.0177031	0.0949622	0.0134642
462	0.142921	0.0193662	0.111931	0.0147316
463	0.139897	0.0252972	0.111169	0.0183284
464	0.140485	0.0208635	0.100406	0.0159364
465	0.14299	0.0256665	0.101446	0.0193649
466	0.13252	0.0260113	0.104551	0.0250014
467	0.136383	0.021266	0.100142	0.0205919
468	0.131529	0.021955	0.100448	0.0214911
469	0.134259	0.0234837	0.0987181	0.0156711
470	0.139476	0.024316	0.102761	0.0210384
471	0.130246	0.0260867	0.101461	0.019373
472	0.142725	0.0315644	0.106377	0.0209056
473	0.136398	0.0298687	0.0992133	0.0240847
474	0.143064	0.0257168	0.104295	0.0228513
475	0.138009	0.0251662	0.0960761	0.0207314
476	0.138773	0.0297091	0.100584	0.0202097
477	0.142162	0.027733	0.101717	0.0209252
478	0.141138	0.0238157	0.102075	0.0231174
479	0.132121	0.0332552	0.102355	0.0169443
480	0.137424	0.0264546	0.099141	0.0136829
481	0.137075	0.0224283	0.101934	0.0217915
482	0.142127	0.020035	0.101918	0.0243557
483	0.147073	0.0251086	0.103885	0.0204257
484	0.146075	0.0224491	0.0977072	0.0224606
485	0.136008	0.0213487	0.0996006	0.0222478
486	0.134871	0.0202101	0.104328	0.0200061
487	0.143557	0.0192648	0.107767	0.0137601
488	0.147681	0.0155403	0.0985274	0.0142112
489	0.148013	0.0147011	0.100934	0.0239868
490	0.147482	0.0191912	0.101957	0.0218052
491	0.15775	0.021392	0.0967869	0.0175294
492	0.156414	0.0156109	0.0989247	0.0174491
493	0.151134	0.0201665	0.0990359	0.0214721
494	0.143188	0.0195247	0.101688	0.0175733
495	0.142238	0.0200926	0.108509	0.0176328
496	0.144897	0.0210411	0.108568	0.0203877
497	0.144202	0.0175265	0.100959	0.0120311
498	0.15469	0.015923	0.100851	0.0123889
499	0.153631	0.0229153	0.112872	0.0207986
500	0.152031	0.0201391	0.109892	0.0164965
501	0.15593	0.0172916	0.113643	0.0202694
502	0.151635	0.0159247	0.113224	0.01785
503	0.159498	0.0222175	0.104931	0.0104094
504	0.154314	0.0301984	0.107753	0.0126728
505	0.154541	0.0196882	0.113838	0.00995506
506	0.156509	0.0177577	0.0931551	0.0104894
507	0.17048	0.0261725	0.106542	0.0180312
508	0.155016	0.0229876	0.104186	0.0217534
509	0.148452	0.0183604	0.0991307	0.0182508
510	0.161443	0.0165706	0.0985322	0.0178879
511	0.158094	0.017193	0.102336	0.018704
512	0.158816	0.0149116	0.100794	0.0139406
513	0.184113	0.00726346	0.0936463	0.0111025
514	0.177078	0.00748196	0.104681	0.0195717
515	0.172641	0.00571068	0.106987	0.0219042
516	0.177329	0.00862901	0.0996763	0.0222921
517	0.180591	0.00478657	0.104587	0.0273644
518	0.179248	0.00836912	0.0975478	0.0213648
519	0.186214	0.00899507	0.0964815	0.0223477
520	0.185363	0.0127007	0.104411	0.0229145
521	0.187102	0.0158503	0.102035	0.0218496
522	0.190446	0.0176134	0.0934909	0.0150849
523	0.197266	0.0172117	0.098996	0.0200651
524	0.193137	0.0188037	0.101337	0.0214601
525	0.192153	0.0219727	0.0940978	0.0181659
526	0.195815	0.0184474	0.0992794	0.0226565
527	0.195606	0.0193959	0.0978104	0.0225242
528	0.192218	0.0176386	0.0976975	0.0187515
529	0.194602	0.0147021	0.0964187	0.017998
530	0.195239	0.0142388	0.101878	0.0202264
531	0.190393	0.0152489	0.0990135	0.0200749
532	0.190786	0.0177199	0.104624	0.0260418
533	0.180073	0.0152992	0.0978244	0.0225331
534	0.180342	0.00919854	0.0953662	0.0230459
535	0.180806	0.00807833	0.103316	0.0223507
536	0.165981	0.00384227	0.0964347	0.0180071
537	0.166499	0.00585897	0.100182	0.0235311
538	0.176803	0.0022217	0.0926541	0.0178025
539	0.171578	0.000720665	0.0967192	0.0203892
540	0.177212	0.00210818	0.102079	0.0218764
541	0.161829	0.0158876	0.0969269	0.023265
542	0.155267	0.0211176	0.0999286	0.0192916
543	0.160979	0.0189921	0.10063	0.0216023
544	0.15075	0.0240902	0.0998299	0.0211569
545	0.147077	0.0202626	0.096454	0.018018
546	0.148151	0.0285004	0.0955398	0.0188779
547	0.14889	0.0166561	0.101642	0.0222812
548	0.137341	0.0253803	0.0916511	0.0146825
549	0.139349	0.0195213	0.0997708	0.0250661
550	0.134316	0.0215868	0.100212	0.0235495
551	0.132964	0.0250344	0.100341	0.0207006
552	0.141675	0.0251988	0.102093	0.024465
553	0.13986	0.0264175	0.0875539	0.0118134
554	0.138622	0.0160764	0.0976285	0.0214118
555	0.153816	0.00999832	0.0981771	0.0183772
556	0.145036	0.0156665	0.100225	0.0235576
557	0.133532	0.0184445	0.095042	0.0193817
558	0.146259	0.0272799	0.100751	0.0230998
559	0.133375	0.0277446	0.0917813	0.0186042
560	0.140108	0.0257235	0.100987	0.016907
561	0.129111	0.0301735	0.100014	0.0089797
562	0.139223	0.0189849	0.0969183	0.0118943
563	0.125971	0.0220308	0.101262	0.0122661
564	0.134046	0.0227403	0.0989925	0.0099354
565	0.136632	0.0199716	0.099715	0.0168269
566	0.136639	0.0199752	0.10412	0.0202158
567	0.130184	0.0309048	0.1019	0.0235369
568	0.127951	0.0320894	0.0973675	0.0185651
569	0.132743	0.0209658	0.0932957	0.0132124
570	0.134347	0.0260232	0.106617	0.0210383
571	0.13637	0.0197903	0.0995559	0.0197172
572	0.1422	0.0201067	0.0962068	0.0194792
573	0.131453	0.0156105	0.0991061	0.0201284
574	0.129476	0.0142165	0.099895	0.0211922
575	0.135558	0.0177808	0.100266	0.0220016
576	0.138534	0.0227416	0.095079	0.0174469
577	0.14159	0.0228901	0.0936	0.0151399
578	0.132008	0.0189766	0.0918183	0.0186254
579	0.137032	0.0188033	0.0991184	0.0201354
580	0.135066	0.0202921	0.0968064	0.0204408
581	0.126149	0.0258145	0.0982066	0.0209683
582	0.124787	0.0208124	0.0942152	0.0182334
583	0.133531	0.0205406	0.0912314	0.0174684
584	0.123429	0.019467	0.0852276	0.0141987
585	0.128024	0.0226671	0.0961133	0.0184549
586	0.122437	0.0235624	0.0908232	0.0195016
587	0.131501	0.0259075	0.0912375	0.0174713
588	0.126022	0.0233725	0.0998368	0.0223909
589	0.130893	0.0182388	0.095804	0.0198446
590	0.123883	0.027437	0.0888336	0.0159833
591	0.121668	0.0182281	0.0928472	0.0222792
592	0.120623	0.0178941	0.0931715	0.0155947
593	0.133538	0.0207173	0.0987239	0.0205307
594	0.126051	0.0303261	0.0921508	0.0201354
595	0.12726	0.0280628	0.0937425	0.0186912
596	0.125769	0.0245887	0.101308	0.0199325
597	0.128392	0.0213996	0.0865083	0.0153594
598	0.123453	0.0205179	0.0936593	0.0171313
599	0.126134	0.0230542	0.110551	0.0100234
600	0.132333	0.0195364
601	0.123469	0.0205275
602	0.127692	0.0184732
603	0.116707	0.0238676
604	0.119963	0.0250043
605	0.128413	0.0214648
606	0.135998	0.0265883
607	0.13325	0.0219062
608	0.131236	0.0213418
609	0.122689	0.0223809
610	0.13076	0.0237407
611	0.123524	0.020561
612	0.124496	0.0176681
613	0.129685	0.0264318
614	0.128247	0.0210523
615	0.132048	0.0207808
616	0.133794	0.0246031
617	0.140954	0.0208739
618	0.124691	0.0264761
619	0.136523	0.0256021
620	0.137502	0.0176101
621	0.139298	0.0122884
622	0.140096	0.0188392
623	0.146693	0.0137242
624	0.146902	0.010394
625	0.140962	0.0144622
626	0.143604	0.0217335
627	0.134033	0.0238964
628	0.138481	0.0178841
629	0.131789	0.0222687
630	0.123693	0.0196231
631	0.122014	0.0212068
632	0.119279	0.0152795
633	0.126338	0.0231723
634	0.123103	0.0162838
635	0.139207	0.0138912
636	0.128963	0.0188323
637	0.138861	0.0188324
638	0.139715	0.0210493
639	0.126374	0.0231914
640	0.120214	0.0199059
641	0.120218	0.0199086
642	0.132216	0.0208673
643	0.122764	0.0237524
644	0.132135	0.0258733
645	0.131296	0.0184257
646	0.12057	0.0199499
647	0.129559	0.0184429
648	0.126674	0.0174275
649	0.124107	0.0249879
650	0.123747	0.0206831
651	0.126001	0.0190213
652	0.116063	0.0253159
653	0.125189	0.0210516
654	0.130972	0.0197061
655	0.155247	0.0140748
656	0.157029	0.025876
657	0.157605	0.0199569
658	0.147572	0.0155334
659	0.138473	0.0189979
660	0.142729	0.017005
661	0.149099	0.0141864
662	0.15413	0.00674964
663	0.159143	0.012803
664	0.149561	0.0107147
665	0.138949	0.0119359
666	0.122905	0.0238122
667	0.130352	0.00964202
668	0.130532	0.0143273
669	0.129698	0.0184905
670	0.130076	0.017166
671	0.133066	0.0181662
672	0.130577	0.0146623
673	0.126182	0.0193055
674	0.117969	0.0138788
675	0.118632	0.0179523
676	0.1239	0.0207445
677	0.131117	0.0197565
678	0.122404	0.0192458
679	0.12898	0.0122631
680	0.134712	0.0216353
681	0.125598	0.0208058
682	0.127	0.014883
683	0.125587	0.010546
684	0.136356	0.0158289
685	0.12732	0.0129305
686	0.128895	0.0217102
687	0.11894	0.0185511
688	0.120796	0.0200406
689	0.128658	0.0161693
690	0.123337	0.0132027
691	0.128206	0.0177593
692	0.561437	0.252643
693	0.719509	0.277929
694	0.603855	0.179158
695	0.517548	0.126943
696	0.459725	0.105085
697	0.435087	0.0883406
698	0.424934	0.0815259
699	0.422235	0.08064
700	0.427933	0.0685731
701	0.408416	0.0718876
702	0.422176	0.0760278
703	0.413302	0.0790803
704	0.426792	0.086061
705	0.418178	0.0905609
706	0.410447	0.0829633
707	0.41005	0.0814779
708	0.413867	0.0810472
709	0.403969	0.0732021
710	0.396615	0.0614681
711	0.39197	0.0671111
712	0.393071	0.0760753
713	0.39283	0.0792199
714	0.409866	0.0685879
715	0.432232	0.0341379
716	0.421811	0.0345733
717	0.414977	0.0372031
718	0.426269	0.0473756
719	0.405637	0.0540427
720	0.382193	0.0541782
721	0.370788	0.0528826
722	0.379916	0.0555995
723	0.395949	0.0570397
724	0.391732	0.0474931
725	0.395576	0.055418
726	0.406026	0.0706948
727	0.422528	0.0820272
728	0.416939	0.0713887
729	0.412643	0.0674003
730	0.395386	0.0592332
731	0.391239	0.0625072
732	0.39817	0.0588632
733	0.410573	0.0571817
734	0.405783	0.065173
735	0.403182	0.0685309
736	0.398955	0.0682513
737	0.378957	0.0574348
738	0.402137	0.0371876
739	0.402188	0.0276595
740	0.409886	0.0232256
741	0.42027	0.02878
742	0.386668	0.00892854
743	0.364665	0.0210925
744	0.350261	0.0245011
745	0.33935	0.0267738
746	0.34437	0.0235027
747	0.350289	0.0147525
748	0.344144	0.0174937
749	0.33256	0.0300796
750	0.335414	0.0320343
751	0.346457	0.0373773
752	0.372417	0.0255037
753	0.347909	0.0250781
754	0.354324	0.0379291
755	0.371997	0.0497712
756	0.376042	0.0314153
757	0.367537	0.0198417
758	0.372022	0.0235059
759	0.38869	0.00435225
760	0.405372	0.0124751
761	0.42178	0.0187345
762	0.437216	0.0387196
763	0.422491	0.0341949
764	0.423856	0.038884
765	0.420107	0.0307752
766	0.406599	0.0319354
767	0.429734	0.0361142
768	0.443476	0.0453619
769	0.433134	0.049622
770	0.415733	0.0460298
771	0.414037	0.0277065
772	0.398923	0.0266048
773	0.391904	0.0247026
774	0.419043	0.00927307
775	0.444234	0.0202748
776	0.435396	0.0367348
777	0.395713	0.0401955
778	0.382687	0.034163
779	0.419409	0.0159643
780	0.411644	0.00922433
781	0.384835	0.00824354
782	0.379151	0.0153209
783	0.397193	0.0216468
784	0.399862	0.00614364
785	0.408124	0.0106231
786	0.413815	0.0293981
787	0.411736	0.043736
788	0.397347	0.0371647
789	0.397458	0.0325748
790	0.392335	0.025148
791	0.416526	0.0391929
792	0.430171	0.0416989
793	0.433942	0.04125
794	0.431587	0.0489183
795	0.415964	0.0378724
796	0.407919	0.0425655
797	0.401029	0.0466403
798	0.408719	0.0516831
799	0.426864	0.0464622
800	0.458585	0.0485817
801	0.461058	0.0310487
802	0.472621	0.0180356
803	0.463504	0.0149739
804	0.448532	0.0113665
805	0.433874	0.0161301
806	0.417291	0.032108
807	0.418181	0.0553891
808	0.406494	0.0500789
809	0.390446	0.0461359
810	0.398195	0.0426516
811	0.418294	0.0169396
812	0.421153	0.00456604
813	0.408526	0.00617548
814	0.412502	0.00932293
815	0.427099	0.0154717
816	0.419448	0.0274933
817	0.412933	0.0342532
818	0.402597	0.0462741
819	0.401182	0.0433036
820	0.391519	0.022431
821	0.374219	0.0218271
822	0.379797	0.0267619
823	0.387556	0.0219262
824	0.388015	0.0188482
825	0.391257	0.0149273
826	0.449574	0.0424828
827	0.441381	0.0272876
828	0.421997	0.0426643
829	0.429048	0.0348746
830	0.440929	0.0382481
831	0.424307	0.0248868
832	0.422118	0.00996832
833	0.411119	0.0169954
834	0.405115	0.0342468
835	0.397184	0.0361905
836	0.392653	0.0354776
837	0.402884	0.0280503
838	0.408929	0.0259285
839	0.401728	0.0270716
840	0.403985	0.0249812
841	0.418737	0.0232339
842	0.427579	0.0156919
843	0.413103	0.011495
844	0.41756	0.0209088
845	0.418003	0.0341503
846	0.397686	0.0348354
847	0.394666	0.028718
848	0.399411	0.0299526
849	0.407063	0.0376692
850	0.426322	0.0393724
851	0.432944	0.0341078
852	0.435887	0.0256859
853	0.444647	0.0208545
854	0.457355	0.020225
855	0.479721	0.0119451
856	0.472839	0.0218225
857	0.462374	0.0317184
858	0.4438	0.0365716
859	0.430092	0.0392404
860	0.428894	0.0360803
861	0.413657	0.0294581
862	0.417953	0.0121957
863	0.447399	0.0102858
864	0.471074	0.0091321
865	0.44761	0.013644
866	0.405629	0.0153175
867	0.386823	0.0101495
868	0.384577	0.00654688
869	0.421004	0.0190584
870	0.440535	0.015893
871	0.434228	0.0210619
872	0.440735	0.0254951
873	0.45877	0.039236
874	0.450523	0.0474039
875	0.441779	0.0354674
876	0.432319	0.0313245
877	0.423306	0.0322211
878	0.4264	0.0365418
879	0.449611	0.0363298
880	0.460106	0.03846
881	0.462857	0.0442535
882	0.445451	0.0318518
883	0.460596	0.0512413
884	0.468673	0.0693362
885	0.464462	0.0625459
886	0.452753	0.0284887
887	0.452259	0.0162915
888	0.457994	0.0229948
889	0.478401	0.0297696
890	0.490214	0.045129
891	0.461942	0.0524974
892	0.431553	0.0471414
893	0.406948	0.0351258
894	0.390615	0.0234745
895	0.395058	0.0202957
896	0.417858	0.00830688
897	0.418549	0.01076
898	0.400926	0.0174606
899	0.388205	0.00975749
900	0.392018	0.0130757
901	0.410235	0.0176721
902	0.422039	0.0254029
903	0.440859	0.0409047
904	0.44871	0.034992
905	0.436212	0.0278788
906	0.419072	0.0268517
907	0.435538	0.0321832
908	0.439553	0.0196917
909	0.456137	0.0205702
910	0.455544	0.0195507
911	0.464953	0.0239442
912	0.465373	0.0182399
913	0.459983	0.0177696
914	0.497781	0.0226381
915	0.490896	0.0176609
916	0.489029	0.0138874
917	0.468867	0.00795851
918	0.445546	0.00754056
919	0.452369	0.0164139
920	0.462598	0.0190554
921	0.461216	0.0188622
922	0.457192	0.00430887
923	0.461348	0.0227896
924	0.450187	0.0241389
925	0.451071	0.0323466
926	0.499538	0.0296646
927	0.513779	0.0393921
928	0.513922	0.0373065
929	0.49706	0.0268871
930	0.483484	0.0314628
931	0.47793	0.0269413
932	0.456744	0.0281936
933	0.448409	0.0253806
934	0.445647	0.0192807
935	0.452014	0.0131176
936	0.44573	0.0139313
937	0.440559	0.0304766
938	0.43563	0.0282003
939	0.427559	0.0435008
940	0.426392	0.0557461
941	0.423264	0.0588238
942	0.429882	0.0490854
943	0.428163	0.0373433
944	0.405818	0.0232188
945	0.412891	0.00220445
946	0.412029	0.00286881
947	0.397679	0.0128121
948	0.393291	0.0156263
949	0.421913	0.00925484
950	0.465275	0.0197238
951	0.475117	0.00823044
952	0.458817	0.0146804
953	0.45301	0.0225693
954	0.483636	0.019686
955	0.495604	0.0315983
956	0.500414	0.0218794
957	0.49516	0.0238165
958	0.493525	0.0367441
959	0.487834	0.0475903
960	0.511601	0.0474585
961	0.510874	0.0600745
962	0.49318	0.0588847
963	0.472442	0.0385906
964	0.482543	0.0364754
965	0.478481	0.0332672
966	0.469285	0.0283746
967	0.469827	0.0414095
968	0.479648	0.053441
969	0.469149	0.0423776
970	0.47329	0.0262022
971	0.476793	0.00927189
972	0.470803	0.00586776
973	0.472704	0.0145475
974	0.474902	0.0043737
975	0.481599	0.0117856
976	0.478669	0.0105125
977	0.465374	0.0147584
978	0.456778	0.0145285
979	0.462991	0.00826789
980	0.47535	0.012388
981	0.47346	0.013573
982	0.475573	0.0296447
983	0.467742	0.0409826
984	0.454728	0.0252717
985	0.461417	0.0095161
986	0.49233	0.0362308
987	0.491962	0.0309545
988	0.495546	0.0086874
989	0.481733	0.00716572
990	0.471132	0.0198507
991	0.469462	0.0243424
992	0.480898	0.0523299
	0.490325	0.0642519
	0.491469	0.0725291
	0.484589	0.0606659
	0.453167	0.0425695
	0.436831	0.0356368
	0.440591	0.0312084
	0.445559	0.0342684
	0.451742	0.0302606
	0.469438	0.0369476
	0.498329	0.0304888
	0.49368	0.0190754
	0.485324	0.0247795
	0.476198	0.0237385
	0.476877	0.037557
	0.481598	0.0381693
	0.484438	0.0242448
	0.490605	0.024122
	0.481072	0.0155798
	0.466592	0.00717344
	0.47374	0.00912492
	0.465614	0.011204
	0.46568	0.0105402
	0.462976	0.0232966
	0.448984	0.0327042
	0.48116	0.0174433
	0.519728	0.0175978
	0.525444	0.0139197
	0.528956	0.0131351
	0.527622	0.0124233
	0.51744	0.0254524
	0.52269	0.0243274
	0.528259	0.0326851
	0.534355	0.0287093
	0.556482	0.0146475
	0.575241	0.0303149
	0.550823	0.00924166
	0.498424	0.019694
	0.464019	0.0387171
	0.438159	0.0279535
	0.438092	0.0326817
	0.45568	0.0168289
	0.456733	0.010988
	0.457666	0.0212789
	0.441152	0.022886
	0.420526	0.025507
	0.446273	0.0414257
	0.453952	0.0311714
	0.42829	0.0355283
	0.415294	0.0302426
	0.435222	0.0346837
	0.483451	0.00891111
	0.525966	0.0383646
	0.543442	0.0451699
	0.524403	0.0476799
	0.513266	0.0342191
	0.516223	0.0329497
	0.496397	0.0172299
	0.479978	0.00934892
	0.487896	0.00375173
	0.488768	0.00992754
	0.499188	0.0398966
	0.503588	0.047252
	0.477236	0.0435686
	0.466381	0.0412423
	0.44018	0.0338235
	0.454285	0.0315379
	0.472423	0.0153543
	0.518978	0.0121037
	0.51624	0.0336574
	0.530705	0.0510042
	0.560936	0.0666225
	0.542166	0.0554908
	0.542231	0.0601346
	0.532904	0.0560734
	0.507067	0.0407387
	0.502952	0.0410681
	0.485614	0.0404256
	0.47542	0.0274313
	0.494284	0.000969888
	0.488048	0.0292601
	0.499854	0.0217097
	0.496787	0.01151
	0.490837	0.0213068
	0.493331	0.0312965
	0.508835	0.0119195
	0.543852	0.0117132
	0.539789	0.0188506
	0.538672	0.0285756
	0.522209	0.0243202
	0.535674	0.0126717
	0.542612	0.0189537
	0.536316	0.0107184
	0.561882	0.014249
	0.600992	0.0379047
	0.587718	0.0590163
	0.552861	0.055338
	0.528379	0.0435585
	0.537691	0.0343658
	0.521493	0.0171657
	0.521525	0.0167435
	0.513285	0.0328052
	0.49811	0.0271361
	0.480946	0.0162314
	0.450415	0.0291935
	0.442396	0.0214787
	0.442885	0.0211256
	0.442359	0.0139318
	0.456218	0.0209057
	0.464401	0.0123472
	0.491954	0.00141408
	0.546182	0.0312116
	0.552854	0.0279564
	0.53679	0.02827
	0.495558	0.0253121
	0.501857	0.0250624
	0.534508	0.0354036
	0.512986	0.0341035
	0.481684	0.026384
	0.48424	0.00587562
	0.495643	0.0147955
	0.525744	0.0212922
	0.564733	0.0665238
	0.577991	0.0757099
	0.569792	0.0509203
	0.594109	0.0381997
	0.577334	0.039422
	0.600114	0.0326325
	0.631551	0.0102002
	0.606043	0.0431341
	0.62379	0.0415182
	0.61027	0.0311376
	0.583187	0.0251744
	0.55128	0.0185609
	0.522684	0.0216508
	0.511051	0.0127552
	0.52908	0.00987069
	0.583783	0.0326421
	0.57137	0.0319495
	0.564404	0.0285409
	0.54446	0.0119769
	0.553277	0.00263208
	0.55511	0.0178948
	0.542352	0.0301858
	0.53837	0.0363765
	0.603913	0.0889841
	0.551682	0.0421614
	0.548084	0.0518324
	0.533488	0.0424877
	0.49659	0.0267056
	0.491004	0.0298571
	0.497565	0.0364428
	0.494866	0.04949
	0.491453	0.0591721
	0.501707	0.048709
	0.524733	0.0483561
	0.564631	0.053472
	0.572945	0.051395
	0.568567	0.0413751
	0.570158	0.0193125
	0.62885	0.011108
	0.638319	0.0226962
	0.613715	0.0236438
	0.586462	0.0244639
	0.573171	0.0173399
	0.565885	0.0187672
	0.564184	0.0394642
	0.565749	0.0768795
	0.573381	0.0774751
	0.56293	0.0700118
	0.543994	0.0526297
	0.539072	0.0355067
	0.528456	0.0156418
	0.551758	0.0179446
	0.581446	0.0324424
	0.597656	0.0352999
	0.608236	0.0408007
	0.606939	0.0373127
	0.6009	0.0367819
	0.592427	0.0146496
	0.560829	0.00845427
	0.508823	0.00997609
	0.517148	0.0204665
	0.534843	0.00965331
	0.509587	0.0304828
	0.496775	0.0376471
	0.5429	0.0396431
	0.553221	0.019387
	0.548022	0.0101075
	0.557328	0.021271
	0.581019	0.0215923
	0.624955	0.0412727
	0.615787	0.0552262
	0.620842	0.0760164
	0.636562	0.0649197
	0.677427	0.032546
	0.674311	0.0285266
	0.673578	0.0981326
	0.657405	0.104731
	0.650241	0.109665
	0.677775	0.0806719
	0.681855	0.0666284
	0.672137	0.0407554
	0.666885	0.0360423
	0.681725	0.0248142
	0.646401	0.0403477
	0.614617	0.0516832
	0.595779	0.0529354
	0.608455	0.05299
	0.61216	0.0320078
	0.628941	0.0192081
	0.639079	0.0279296
	0.664706	0.0264901
	0.672665	0.0288533
	0.693924	0.0486026
	0.683825	0.0526448
	0.697443	0.0213452
	0.708509	0.0671407
	0.699534	0.0821472
	0.696524	0.0862247
	0.644123	0.0780062
	0.630709	0.0637628
	0.60782	0.0696722
	0.624438	0.070105
	0.609031	0.057161
	0.589522	0.0570788
	0.603811	0.072241
	0.610563	0.0926393
	0.634388	0.0986311
	0.617969	0.0645706
	0.662873	0.0672767
	0.672584	0.070928
	0.658905	0.0830345
	0.657189	0.0629313
	0.70349	0.0322177
	0.708165	0.0265134
	0.698481	0.0150585
	0.724025	0.0524071
	0.747492	0.0687778
	0.735946	0.0600779
	0.739919	0.0755548
	0.825451	0.151214
	0.839801	0.157339
	0.870043	0.167525
	0.841804	0.139037
	0.819313	0.137653
	0.813125	0.153209
	0.829309	0.139221
	0.858193	0.101291
	0.795304	0.0705682
	0.812342	0.0535581
	0.881298	0.0825356
	0.872825	0.0982711
	0.850246	0.12009
	0.841476	0.112436
	0.821793	0.0838964
	0.784691	0.0561222
	0.788141	0.0392954
	0.817424	0.0366383
	0.805636	0.0246846
	0.876221	0.0709593
	0.88524	0.036414
	0.87848	0.00680324
	0.868561	0.0187439
	0.8858	0.0361819
	0.900091	0.0252749
	0.876549	0.0373358
	0.89385	0.0430581
	0.894039	0.0486613
	0.911271	0.027794
	0.958736	0.0346528
	0.984722	0.00887616
	0.985854	0.0424068
	0.964961	0.0118292
	0.955483	0.0357573
	0.940387	0.0417154
	1.00019	0.0423362
	0.987843	0.0397671
	0.977943	0.0431705
	1.00568	0.0325531
	1.05547	0.032745
	1.01299	0.0206068
	1.01475	0.0168616
	1.01668	0.0479536
	1.04992	0.0575633
	1.08418	0.0740483
	1.06727	0.0675634
	1.19543	0.0593799
	1.24215	0.040772
	1.18536	0.00822838
	1.20568	0.0295112
	1.19815	0.0637726
	1.21693	0.11131
	1.26374	0.0477613
	1.34219	0.0270019
	1.38952	0.0827132
	1.50735	0.0684497
	1.72738	0.0308122
	1.943	0.0687353
	2.22685	0.0107339
	2.75867	0

## Sheet: Mannitol leaf
time (s)	Arabidopsis shoot		Barley shoot
	Mean	SE	Mean	SE
0	0.046053	0.00486047	0.0510988	0.0140821
1	0.0459524	0.00374178	0.0541571	0.0130296
2	0.0473072	0.00465437	0.0506411	0.013559
3	0.0471997	0.00446681	0.0531081	0.0131385
4	0.0461679	0.00482839	0.0559867	0.0106387
5	0.0460473	0.00439877	0.0526336	0.012679
6	0.0451177	0.00469349	0.0533201	0.0109853
7	0.0466271	0.00418514	0.0546844	0.010645
8	0.0445028	0.00331789	0.0499391	0.0119977
9	0.0460588	0.00352564	0.0505887	0.0113208
10	0.0456719	0.00325153	0.0514394	0.00969682
11	0.0454313	0.00414859	0.0497226	0.011095
12	0.0460381	0.00412411	0.0496083	0.0116437
13	0.0480011	0.00487216	0.0492433	0.0100223
14	0.0445749	0.00436405	0.0499773	0.00965506
15	0.0456853	0.00394768	0.0501382	0.0090682
16	0.0465859	0.00343628	0.0522907	0.00829377
17	0.0459611	0.00354033	0.0522748	0.00777028
18	0.0455697	0.00266384	0.0497423	0.00902351
19	0.0457388	0.004432	0.0479666	0.00825077
20	0.0442245	0.00386307	0.0484007	0.00921567
21	0.0453667	0.00319171	0.0518774	0.00911449
22	0.0442397	0.00354914	0.0465576	0.0103301
23	0.0445492	0.00357352	0.0501624	0.00940283
24	0.0448466	0.00362178	0.0483313	0.00973958
25	0.0452457	0.00309544	0.0489047	0.00912144
26	0.0465727	0.00443991	0.0507803	0.00737114
27	0.0451714	0.00489179	0.0440028	0.0116046
28	0.046794	0.00454559	0.0501513	0.00615458
29	0.0481559	0.00358953	0.0461104	0.00939954
30	0.0468703	0.00441128	0.0485486	0.00814742
31	0.0442404	0.00354934	0.0505117	0.00656587
32	0.0467943	0.0045457	0.0477183	0.00856734
33	0.045398	0.00368066	0.0496624	0.00639635
34	0.0474012	0.00443113	0.0453856	0.0092373
35	0.0453677	0.00319203	0.0490423	0.00777731
36	0.0435449	0.00359277	0.0483238	0.00730001
37	0.0436143	0.00355823	0.0475241	0.00977905
38	0.0451555	0.00361632	0.0474654	0.00832839
39	0.0451555	0.00361634	0.0503357	0.0069345
40	0.0442781	0.00410725	0.0507695	0.00767853
41	0.0444534	0.0029013	0.0479692	0.00825233
42	0.044913	0.00210838	0.0493433	0.00730891
43	0.0441492	0.00333838	0.0463656	0.00963104
44	0.0448148	0.00333246	0.0469887	0.00788056
45	0.0448918	0.00385185	0.0497639	0.00807635
46	0.0445508	0.003574	0.0497899	0.00775421
47	0.0451123	0.00337257	0.0506027	0.0079211
48	0.0447897	0.00313331	0.0490646	0.00740786
49	0.045399	0.00368099	0.0470502	0.0102587
50	0.0435887	0.0033675	0.045877	0.00969246
51	0.0456878	0.00394849	0.049426	0.00684667
52	0.0437411	0.0028977	0.0506436	0.00664538
53	0.0462105	0.00295927	0.0506408	0.00555779
54	0.0454102	0.00339449	0.0472313	0.00810752
55	0.0448487	0.00362239	0.0518163	0.00533789
56	0.0451009	0.00340809	0.0467177	0.00762721
57	0.0448926	0.00385208	0.0485622	0.00753
58	0.0448473	0.00361861	0.0488297	0.00718431
59	0.0432238	0.00329376	0.045703	0.00784269
60	0.0435464	0.00359323	0.0466173	0.00937052
61	0.0457685	0.00369012	0.046464	0.00739157
62	0.0448863	0.00416787	0.0502793	0.00634095
63	0.0441576	0.00282053	0.0458678	0.00871569
64	0.0464114	0.00250302	0.0483168	0.00561029
65	0.0451051	0.00322443	0.0462036	0.00715097
66	0.0444937	0.00307493	0.0472325	0.00810823
67	0.0435898	0.00336779	0.0469912	0.00788199
68	0.0471454	0.00387507	0.0451478	0.0090169
69	0.0451054	0.00322451	0.0478278	0.00579741
70	0.0445969	0.00444135	0.048831	0.00718502
71	0.0448414	0.00348456	0.0493881	0.00539006
72	0.0453677	0.00313541	0.0456376	0.00897155
73	0.0439242	0.00411405	0.0477229	0.00857003
74	0.0451716	0.00436509	0.0461413	0.00895252
75	0.0434624	0.0024688	0.0498502	0.00645798
76	0.0442302	0.00332255	0.0472231	0.00756995
77	0.0442303	0.00332256	0.0493214	0.00765139
78	0.0454118	0.00339494	0.0456151	0.00849808
79	0.0428424	0.00265914	0.0483181	0.00670016
80	0.0450165	0.0025959	0.0457157	0.00722813
81	0.0452754	0.0041556	0.0462052	0.00715187
82	0.045071	0.00310463	0.0467203	0.00762872
83	0.0449781	0.00239242	0.0473001	0.00631272
84	0.0448944	0.00385259	0.0451447	0.0066911
85	0.0451148	0.00337325	0.04714	0.00445444
86	0.0441201	0.00307386	0.0462395	0.00588494
87	0.0442946	0.00204204	0.0461215	0.00519665
88	0.0425327	0.00303734	0.0452265	0.00582579
89	0.045143	0.00190239	0.0479501	0.00395348
90	0.0438881	0.00355569	0.0444262	0.0069148
91	0.162456	0.031071	0.0544546	0.00932485
92	0.107614	0.0227685	0.0550767	0.00760271
93	0.06174	0.0123842	0.0523412	0.00587139
94	0.0497483	0.00569917	0.0502412	0.00485612
95	0.0435893	0.00381298	0.0478647	0.00372465
96	0.0440884	0.00283985	0.0441604	0.00312738
97	0.0447129	0.00259092	0.0470978	0.00340196
98	0.0512623	0.00707913	0.0460792	0.00432348
99	0.0577566	0.0136749	0.0425305	0.00594133
100	0.063547	0.0161141	0.0423571	0.00619917
101	0.0630555	0.0136179	0.0481507	0.00346014
102	0.0603548	0.00978025	0.048872	0.000808815
103	0.0553523	0.00829513	0.0501731	0.00305299
104	0.0491524	0.005589	0.0519856	0.00068378
105	0.0484604	0.00407532	0.0478557	0.00245458
106	0.0429214	0.00339975	0.0449819	0.00297326
107	0.0455133	0.00394404	0.0476478	0.00365062
108	0.0451938	0.0044034	0.0479446	0.00114847
109	0.0469413	0.00378704	0.0468409	0.00198761
110	0.0473917	0.00432138	0.0463781	0.00175941
111	0.0440339	0.00308791	0.0459752	0.00280093
112	0.0432325	0.00329511	0.0482972	0.00184989
113	0.0448583	0.00362488	0.0463105	0.000460914
114	0.0450535	0.00289278	0.0480544	0.00111007
115	0.0442306	0.00195065	0.0463158	0.00250056
116	0.044193	0.0030454	0.0460455	0.00154262
117	0.0464607	0.00306637	0.0471067	0.00125401
118	0.0495481	0.00747616	0.046943	0.00125272
119	0.0488626	0.00457238	0.0448913	0.00269129
120	0.0477131	0.00598766	0.0477107	0.00204104
121	0.0482621	0.00583409	0.0471497	0.000791507
122	0.0474622	0.00443709	0.0453182	0.00124132
123	0.0453009	0.00250119	0.0462156	0.00117621
124	0.0433219	0.00231597	0.0455693	0.00245671
125	0.045301	0.00250121	0.0450659	0.0024676
126	0.0445619	0.00357662	0.0467198	0.000882964
127	0.0448351	0.00191265	0.0435578	0.00334311
128	0.0440742	0.00320938	0.0445508	0.00340534
129	0.043856	0.00171462	0.0430908	0.00415064
130	0.0452189	0.0011758	0.044679	0.00212639
131	0.0455578	0.00241722	0.0451816	0.00214879
132	0.0456374	0.00271576	0.0430688	0.0042045
133	0.0439936	0.00198074	0.0453901	0.00367452
134	0.0464502	0.00306504	0.0437556	0.0028665
135	0.0462356	0.0030167	0.0465393	0.00428533
136	0.0661135	0.018808	0.0472386	0.00475638
137	0.0652122	0.019925	0.0491148	0.00284408
138	0.0586215	0.0113047	0.0459668	0.00612218
139	0.0516262	0.00236587	0.0470314	0.00376383
140	0.0462548	0.00153027	0.0501827	0.00441031
141	0.0474358	0.000939707	0.0508168	0.00530884
142	0.0485632	0.00261831	0.0478159	0.00734462
143	0.0483011	0.00376149	0.0514932	0.00618206
144	0.0549447	0.0100588	0.051873	0.00739155
145	0.059661	0.0131472	0.0517785	0.0104892
146	0.0511548	0.00527533	0.0554301	0.00783106
147	0.0468779	0.002085	0.0532224	0.010401
148	0.0456983	0.00078933	0.0551583	0.0100878
149	0.0464947	0.00170625	0.0572149	0.0102353
150	0.0466464	0.00117829	0.0576907	0.0107013
151	0.0461098	0.00113206	0.0573844	0.0113067
152	0.0444514	0.00203958	0.0580037	0.0110082
153	0.0512865	0.00516667	0.0564766	0.0100424
154	0.0547985	0.0106108	0.0580647	0.0101913
155	0.0597163	0.0132142	0.059816	0.011138
156	0.0580453	0.0130487	0.0584531	0.0114494
157	0.0539564	0.00971719	0.0605151	0.00930563
158	0.0506101	0.00571519	0.0608341	0.0109816
159	0.0483308	0.00199792	0.0603759	0.0107733
160	0.0467696	0.00177724	0.0612769	0.0100503
161	0.0476911	0.00138859	0.0603443	0.0109941
162	0.0475293	0.00233765	0.0602353	0.010636
163	0.0459581	0.00219819	0.0615788	0.00895244
164	0.0468896	0.00169944	0.0614773	0.00930212
165	0.0468644	0.00128574	0.0630372	0.0102856
166	0.0487819	0.00246802	0.0620182	0.00931731
167	0.0495385	0.00178553	0.0627542	0.00838579
168	0.0513428	0.00269725	0.0618498	0.00883446
169	0.0592707	0.00849524	0.063212	0.00682926
170	0.0640813	0.00842195	0.0638688	0.00745932
171	0.0637927	0.00938904	0.0616302	0.00836369
172	0.0644556	0.00860352	0.0615558	0.00888097
173	0.062046	0.00874846	0.0607856	0.00777091
174	0.0574014	0.00567407	0.0630601	0.0073916
175	0.0537882	0.00338791	0.0633064	0.00662572
176	0.0518472	0.00147687	0.0598321	0.00788636
177	0.0475085	0.00112434	0.0605873	0.00973112
178	0.0476418	0.00141324	0.0596645	0.00772779
179	0.0480051	0.00153166	0.0597793	0.00719476
180	0.0552601	0.00355912	0.0584326	0.00975148
181	0.0533612	0.00132688	0.0600673	0.00697739
182	0.0563878	0.0038704	0.0576729	0.00840337
183	0.0576333	0.00295359	0.0582097	0.00888447
184	0.0528408	0.00297279	0.059129	0.00882551
185	0.0521655	0.00113914	0.0575912	0.0100419
186	0.0499378	0.000171306	0.0590526	0.0081087
187	0.0511905	0.00256152	0.0568635	0.00864729
188	0.05006	0.00189584	0.0574867	0.00776178
189	0.0509332	0.00201102	0.0586637	0.00901719
190	0.0489288	0.00244507	0.0572973	0.00807007
191	0.0483156	0.00166109	0.0567902	0.00792117
192	0.0520128	0.0013502	0.0605237	0.00761849
193	0.0516484	0.000201374	0.0571739	0.00826582
194	0.0513494	0.000655309	0.0574653	0.00695793
195	0.049811	0.000453429	0.0558899	0.0102947
196	0.0503524	0.00119869	0.0545765	0.00793339
197	0.0473693	0.00145765	0.0571426	0.00698061
198	0.0482837	0.00202353	0.0553008	0.00828486
199	0.0478334	0.00139652	0.0564296	0.00663815
200	0.0496267	0.001328	0.0565248	0.00547557
201	0.0488573	0.00217655	0.0543771	0.00775741
202	0.0501742	0.00164049	0.0569214	0.00481061
203	0.0510743	0.00108495	0.0558989	0.00741316
204	0.0482358	0.00200148	0.0556913	0.00628605
205	0.0499038	0.00227993	0.0578146	0.00706919
206	0.0494381	0.0010871	0.056775	0.00878109
207	0.0498185	0.00162571	0.0598617	0.00828979
208	0.0488264	0.00169593	0.0591651	0.00959115
209	0.048274	0.00128813	0.0581922	0.0116707
210	0.0471994	0.00134821	0.0582622	0.0109729
211	0.0587468	0.0073441	0.0608658	0.0104779
212	0.0708609	0.0135003	0.0582618	0.0130582
213	0.0727274	0.0168588	0.0629748	0.010315
214	0.0663775	0.0142926	0.0613314	0.0105407
215	0.0600005	0.00911932	0.0593499	0.0113157
216	0.0532375	0.00620143	0.0598021	0.00982075
217	0.0492306	0.00200084	0.0583106	0.0124501
218	0.0476431	0.000652405	0.0610061	0.0090004
219	0.0644842	0.0162122	0.0587603	0.010422
220	0.0765814	0.0298383	0.0551039	0.0136016
221	0.0697191	0.0214372	0.0570852	0.009583
222	0.0602749	0.0115237	0.0567814	0.00960738
223	0.0526326	0.00321938	0.0565571	0.00874029
224	0.0485774	0.000373031	0.0562452	0.00912209
225	0.0463027	0.00169618	0.0550102	0.0086755
226	0.0523357	0.00514819	0.056172	0.00877357
227	0.0634171	0.0170831	0.0569821	0.00809038
228	0.065952	0.0180955	0.0568438	0.0106004
229	0.0688073	0.0219015	0.0554031	0.0101366
230	0.0641047	0.0144672	0.0556117	0.00828757
231	0.0544693	0.00593614	0.0551045	0.00775197
232	0.0514763	0.00279549	0.0579511	0.00681846
233	0.0486772	0.0019111	0.0532761	0.00919479
234	0.0467282	0.000825161	0.052899	0.00745516
235	0.0486271	0.00104986	0.0532066	0.00881587
236	0.0472888	0.000569402	0.0558662	0.00891163
237	0.0481373	0.00115249	0.0556907	0.00874108
238	0.0481811	0.00170357	0.0569342	0.00787308
239	0.049402	0.000974032	0.053807	0.00934482
240	0.0477615	0.0010409	0.0564968	0.0100543
241	0.0494985	0.00224869	0.0561098	0.00931257
242	0.0540469	0.00686047	0.0572725	0.00942181
243	0.0661036	0.0136044	0.055935	0.0106053
244	0.0637907	0.0108184	0.0565795	0.0096057
245	0.0557303	0.00661759	0.0552682	0.0110225
246	0.053779	0.00370701	0.057137	0.00993034
247	0.0601042	0.0078038	0.0528334	0.0124358
248	0.0610004	0.00986399	0.0565804	0.00960626
249	0.0631077	0.0119606	0.0566407	0.00980119
250	0.0647296	0.0073088	0.0562818	0.00985603
251	0.0613214	0.0065883	0.059122	0.0103049
252	0.0533344	0.00512045	0.0584083	0.0105142
253	0.0524978	0.00335452	0.0620145	0.011197
254	0.0662398	0.0162645	0.0578566	0.0134672
255	0.0676445	0.015476	0.0605823	0.0114331
256	0.0644376	0.013215	0.0585925	0.0124635
257	0.0625954	0.0128079	0.0576678	0.0120069
258	0.0611192	0.0113184	0.058272	0.0113269
259	0.059913	0.0113644	0.0593734	0.0110073
260	0.0782264	0.0238632	0.0573663	0.0117138
261	0.0900383	0.0341618	0.0582745	0.0109805
262	0.0782699	0.0247427	0.0572807	0.010798
263	0.0699301	0.019222	0.0573273	0.0104387
264	0.0645831	0.0163249	0.0584446	0.0117369
265	0.0708663	0.0114227	0.0596769	0.00992562
266	0.0717904	0.0115335	0.0592066	0.0124014
267	0.0664238	0.00771721	0.0596774	0.00992595
268	0.0616783	0.00518173	0.0590527	0.0114063
269	0.0574775	0.00384144	0.0614876	0.0106854
270	0.0533857	0.00368677	0.059452	0.0112653
271	0.0515536	0.00223171	0.0591525	0.011879
272	0.0508931	0.00170201	0.0599212	0.0119373
273	0.0508932	0.00170203	0.0622988	0.00991775
274	0.0493136	0.00108167	0.06091	0.00817103
275	0.0487948	0.000490844	0.0583669	0.0120252
276	0.0637522	0.0142025	0.0606928	0.0100234
277	0.0685724	0.0188082	0.0591373	0.0106713
278	0.063213	0.0153954	0.0627509	0.00962758
279	0.0597352	0.0105431	0.0595265	0.0125731
280	0.0570305	0.00696017	0.0627483	0.00851394
281	0.0567633	0.00667683	0.0592185	0.0105755
282	0.0542421	0.00523631	0.0621609	0.00938541
283	0.0510828	0.00211817	0.0623592	0.00831616
284	0.0491583	0.00146672	0.0606107	0.00978637
285	0.0492473	0.00103609	0.0611988	0.0100613
286	0.0488035	0.00126481	0.060609	0.00975691
287	0.0473893	0.00109361	0.0598035	0.00938876
288	0.0465155	0.00109474	0.0592503	0.00684231
289	0.0481396	0.000609349	0.0603069	0.00738669
290	0.0476883	0.00142302	0.0588778	0.00788115
291	0.0482573	0.001566	0.0603342	0.00647616
292	0.0496193	0.00209231	0.0587607	0.00668651
293	0.0472788	0.00102523	0.0588785	0.0078814
294	0.045979	0.00140254	0.0586108	0.0087433
295	0.0468588	0.00040471	0.0597171	0.00698203
296	0.0467527	0.000934263	0.0567059	0.0109567
297	0.0482421	0.00198732	0.0564983	0.00921123
298	0.0497258	0.000400159	0.0589852	0.00771586
299	0.0495913	0.000930002	0.0579403	0.00845244
300	0.0503568	0.000552485	0.0599391	0.00711675
301	0.057814	0.00728327	0.0567067	0.0109562
302	0.0570515	0.00733134	0.0581766	0.00852784
303	0.0558614	0.00731575	0.0597844	0.00592641
304	0.0554434	0.00597544	0.0598909	0.00628491
305	0.0541656	0.00270546	0.0583892	0.00862763
306	0.0515772	0.000899862	0.0592193	0.00905776
307	0.054795	0.0042881	0.0618887	0.007035
308	0.053169	0.00381157	0.0585413	0.00749508
309	0.0502527	0.00276597	0.0622415	0.00546842
310	0.0481056	0.00256527	0.0616976	0.00597131
311	0.0500345	0.00203106	0.0620768	0.00715064
312	0.0492929	0.00219808	0.061487	0.00679793
313	0.0511136	0.00216874	0.0609295	0.0077227
314	0.0494226	0.0024841	0.063099	0.00583954
315	0.0485929	0.000370828	0.0613811	0.00781338
316	0.0508598	0.00159839	0.0644363	0.0065666
317	0.0513018	0.0025952	0.0632957	0.00770913
318	0.0494678	0.00268611	0.0629364	0.00861731
319	0.0503396	0.00145446	0.0592279	0.0105791
320	0.0481161	0.00277986	0.0634836	0.00887882
321	0.0498348	0.00330738	0.0626887	0.0107753
322	0.050306	0.00229627	0.0632846	0.00886134
323	0.0493185	0.00115905	0.0628573	0.0109001
324	0.0551004	0.00236711	0.062708	0.0123359
325	0.0522462	0.000992621	0.0650512	0.0107584
326	0.0488075	0.00126506	0.0647081	0.0105867
327	0.0516486	0.002931	0.0640659	0.0114703
328	0.0487624	0.00270749	0.0634024	0.0111392
329	0.048635	0.000879661	0.0648007	0.0107798
330	0.0492824	0.00160398	0.0634715	0.0113054
331	0.0599782	0.00949824	0.0630199	0.00993239
332	0.0625614	0.0108943	0.0638797	0.0117019
333	0.0585605	0.00886357	0.0634248	0.0116533
334	0.0552744	0.00600287	0.0636018	0.0107708
335	0.0544744	0.00328705	0.0632309	0.011868
336	0.0517216	0.00212214	0.0644283	0.0117705
337	0.051616	0.00315657	0.0617622	0.0127501
338	0.0506194	0.00333391	0.0642501	0.0114285
339	0.0503716	0.00308978	0.064702	0.0120022
340	0.0493152	0.00328339	0.0641149	0.00893895
341	0.0488093	0.00126509	0.0632932	0.0108319
342	0.0509768	0.00287792	0.0653629	0.00940262
343	0.0505618	0.00475196	0.065494	0.0102766
344	0.0580464	0.0102454	0.0665932	0.00972879
345	0.0670304	0.019893	0.0674371	0.00824418
346	0.0643234	0.0189798	0.063547	0.00969986
347	0.0607805	0.0135125	0.0680385	0.00826636
348	0.0563102	0.00875884	0.0683556	0.00781965
349	0.0543146	0.00473146	0.0668902	0.00806475
350	0.050937	0.00400697	0.0675752	0.00892031
351	0.0499853	0.00112022	0.0697722	0.00749269
352	0.0482802	0.00101207	0.067812	0.00865456
353	0.0480592	0.00178002	0.0691999	0.00808812
354	0.0489695	0.000429716	0.0675838	0.00769099
355	0.0489722	0.000602262	0.0676174	0.00841701
356	0.0510429	0.00149101	0.0694443	0.00699727
357	0.0535986	0.00284973	0.0690719	0.00822152
358	0.0561876	0.0058546	0.0692607	0.00863071
359	0.0522644	0.00166496	0.0690454	0.00766207
360	0.0517807	0.00350882	0.0700146	0.00705361
361	0.0506972	0.00437569	0.0671728	0.00775336
362	0.0526905	0.00440836	0.069821	0.00887083
363	0.0629948	0.00829387	0.0719752	0.00664158
364	0.0659077	0.00964724	0.0714331	0.00781284
365	0.0643823	0.00787148	0.0718005	0.00754803
366	0.060934	0.00497162	0.0700735	0.00716124
367	0.056057	0.00419881	0.0686328	0.00807382
368	0.0529676	0.00360655	0.0710376	0.00716256
369	0.0515965	0.00255543	0.0693591	0.00766736
370	0.0517652	0.00243279	0.0698511	0.0065045
371	0.0493015	0.00322813	0.0679758	0.00783145
372	0.0500183	0.00322905	0.0691386	0.00851258
373	0.0519023	0.00267946	0.0680797	0.00778273
374	0.0591423	0.0105322	0.0660727	0.00921737
375	0.0577684	0.0104784	0.066061	0.0100288
376	0.0594338	0.0115085	0.0668062	0.00846042
377	0.0607859	0.0132205	0.0664559	0.00896446
378	0.0550398	0.00895869	0.0655387	0.009017
379	0.0529267	0.00639272	0.0663395	0.00787427
380	0.0511055	0.00307929	0.0664298	0.0083929
381	0.0502453	0.00325211	0.065613	0.00826719
382	0.052218	0.00327975	0.065795	0.00861713
383	0.0513004	0.00203692	0.0666653	0.00860834
384	0.0507542	0.00268079	0.0643771	0.0104961
385	0.0518822	0.00341766	0.064246	0.00968579
386	0.0514506	0.00314592	0.063285	0.00978126
387	0.05021	0.00315269	0.0614769	0.0110145
388	0.052115	0.0029722	0.0638035	0.010614
389	0.0514062	0.00432373	0.0649791	0.0097675
390	0.0512737	0.0037197	0.0648243	0.00929649
391	0.0506761	0.0036596	0.0647251	0.0109007
392	0.0510149	0.00346094	0.0627845	0.0106196
393	0.0520376	0.00473292	0.0638183	0.0106657
394	0.0528954	0.00492615	0.062181	0.0122062
395	0.050245	0.00269158	0.0639377	0.0107406
396	0.0525536	0.00385474	0.0650998	0.0106964
397	0.0506429	0.00437806	0.0626253	0.0117271
398	0.052854	0.00435211	0.0618001	0.0106064
399	0.0539225	0.00475429	0.0640696	0.0108656
400	0.0518596	0.00389805	0.0606816	0.0122226
401	0.0521138	0.00364755	0.0629303	0.0106268
402	0.0514441	0.00297051	0.063368	0.0120433
403	0.0526931	0.00313772	0.0640333	0.0113052
404	0.0527231	0.00369977	0.0646057	0.0114379
405	0.0514722	0.00371896	0.063746	0.011503
406	0.0519349	0.00231974	0.0643644	0.0115978
407	0.0512295	0.00362704	0.0631799	0.0118156
408	0.0524966	0.00342824	0.061977	0.0106168
409	0.050872	0.00160145	0.0638709	0.0116275
410	0.0513695	0.00222044	0.0642149	0.0100898
411	0.0566452	0.00341747	0.0643662	0.011599
412	0.0545006	0.0014509	0.0642988	0.0110823
413	0.0527726	0.00195568	0.0648445	0.00982122
414	0.0508096	0.00218705	0.06515	0.00981251
415	0.0519548	0.00361041	0.0658348	0.0100136
416	0.0528356	0.00256582	0.06848	0.00852324
417	0.0523848	0.002802	0.0670548	0.00965972
418	0.0526949	0.00313809	0.0652441	0.0103567
419	0.0526492	0.00356034	0.0657461	0.00993606
420	0.052717	0.00466772	0.0639538	0.00982755
421	0.053184	0.00445758	0.0634912	0.00982654
422	0.0534677	0.003666	0.0651529	0.00981424
423	0.0517697	0.00289886	0.0626741	0.0117784
424	0.0512967	0.00377444	0.0631279	0.0118041
425	0.0519288	0.0041628	0.0634343	0.0102853
426	0.0550573	0.00420489	0.0615026	0.0118844
427	0.0551746	0.00371496	0.0625165	0.0112824
428	0.0539072	0.00250577	0.0611371	0.0122737
429	0.0594513	0.00704597	0.061353	0.0131238
430	0.0651768	0.0123202	0.0650537	0.0111478
431	0.0610962	0.00710312	0.0622815	0.0136791
432	0.0563673	0.00521512	0.0631395	0.0130729
433	0.0544204	0.00546265	0.0620854	0.0128924
434	0.0520985	0.00469188	0.0650619	0.0121615
435	0.0542123	0.004779	0.0609388	0.0136191
436	0.0535581	0.00426841	0.0619176	0.0130429
437	0.053336	0.00471278	0.0628157	0.0137465
438	0.0530088	0.00453776	0.0659511	0.0122044
439	0.0526259	0.00506648	0.0647919	0.0123398
440	0.0533365	0.00471293	0.06754	0.0112888
441	0.0522759	0.00459308	0.065547	0.0139089
442	0.0517249	0.00278725	0.065116	0.0138629
443	0.0531183	0.00400557	0.0666519	0.0107425
444	0.0507428	0.00372484	0.0655822	0.0127298
445	0.0517304	0.00304262	0.0669453	0.0109466
446	0.0511137	0.00308131	0.0645973	0.00980486
447	0.0523862	0.00351109	0.0650339	0.0111506
448	0.051202	0.00273189	0.0621013	0.0122459
449	0.0526483	0.00305985	0.0627715	0.0100131
450	0.0529472	0.00357617	0.0607938	0.0132519
451	0.0525999	0.00193778	0.0619263	0.010535
452	0.0531886	0.0038169	0.0612596	0.0103891
453	0.0523668	0.00245006	0.0610962	0.010275
454	0.0523121	0.00308322	0.0597125	0.00959608
455	0.0529296	0.0033602	0.0586935	0.0105851
456	0.0548418	0.00297142	0.0605338	0.00997331
457	0.0550332	0.00341571	0.0587396	0.0105338
458	0.0541946	0.00331221	0.0593593	0.0093507
459	0.0537824	0.00412343	0.0581275	0.00907129
460	0.0528794	0.0032882	0.0578511	0.00780013
461	0.0537418	0.00248985	0.0580275	0.00840452
462	0.0529977	0.00331826	0.056022	0.00950257
463	0.0543528	0.00435959	0.0564687	0.00848351
464	0.0521083	0.00341562	0.0569955	0.00679452
465	0.0529336	0.00289773	0.0562672	0.00740791
466	0.0534565	0.00431422	0.0544147	0.00724802
467	0.0570468	0.00324126	0.0549474	0.00754983
468	0.0640002	0.0110228	0.0550678	0.00867878
469	0.0607379	0.00783108	0.0566709	0.00776351
470	0.0541506	0.00240489	0.0574201	0.00625701
471	0.0515886	0.00244662	0.0560701	0.00625756
472	0.0513286	0.00176383	0.0542815	0.00796237
473	0.0514809	0.00254402	0.0591087	0.00684716
474	0.0525257	0.003796	0.0556202	0.00656004
475	0.0523639	0.00213081	0.0581286	0.00658294
476	0.0531125	0.00254028	0.0580498	0.00617033
477	0.0524474	0.00397707	0.0562694	0.00740894
478	0.050536	0.00297415	0.0575052	0.00542927
479	0.0529735	0.00404439	0.0604431	0.00350053
480	0.053185	0.00277097	0.0594342	0.00581704
481	0.0511181	0.00308219	0.0604435	0.00350065
482	0.0530709	0.00419218	0.0600947	0.00476244
483	0.0513736	0.00436083	0.0602023	0.00298297
484	0.0534851	0.00417864	0.0636437	0.00229827
485	0.0538238	0.0042259	0.0641417	0.00408638
486	0.0511319	0.00225299	0.0656659	0.00306805
487	0.053813	0.00358737	0.0671053	0.00570487
488	0.0524754	0.00307162	0.0669667	0.00469065
489	0.0528055	0.00432964	0.0670538	0.00682584
490	0.0529748	0.0040448	0.0693076	0.00631621
491	0.0534771	0.00366818	0.0701536	0.00615757
492	0.0523502	0.00387457	0.0712252	0.00609092
493	0.0561537	0.00268352	0.0691054	0.00599361
494	0.0592159	0.00526916	0.0674761	0.00629038
495	0.0553843	0.00237592	0.0677617	0.00605407
496	0.0534293	0.00266467	0.0655193	0.00717131
497	0.0527699	0.00403707	0.0657791	0.00577442
498	0.0521287	0.00507135	0.06519	0.005063
499	0.0520593	0.00369393	0.0648751	0.005378
500	0.0534265	0.00339729	0.0630107	0.00602543
501	0.0522536	0.00396217	0.0650967	0.00508121
502	0.0518514	0.00380773	0.0630841	0.00503533
503	0.0520284	0.00386324	0.0614481	0.0053646
504	0.0507144	0.00364234	0.0634977	0.0038422
505	0.0524739	0.00449394	0.0629229	0.0035992
506	0.0533512	0.00375248	0.0618334	0.00349612
507	0.0517317	0.00478979	0.0605526	0.00383287
508	0.0539789	0.00483112	0.0612086	0.00467833
509	0.052764	0.0047678	0.0588913	0.00383871
510	0.0541052	0.00469645	0.0600835	0.00336804
511	0.05351	0.00433456	0.0608385	0.00246427
512	0.0528323	0.00504196	0.06021	0.00298434
513	0.0551205	0.00530941	0.0594904	0.00458785
514	0.0537947	0.00449693	0.0597843	0.00416225
515	0.055642	0.00393078	0.0596483	0.0045458
516	0.0538853	0.00346759	0.0586453	0.00374263
517	0.0536996	0.00438068	0.0586455	0.00374268
518	0.0523969	0.00461294	0.0593306	0.0037303
519	0.0530065	0.00519264	0.0574178	0.00521472
520	0.0547761	0.00520363	0.0584101	0.00523157
521	0.0534475	0.00496817	0.0583182	0.00517446
522	0.0535532	0.00441713	0.0589185	0.00577459
523	0.0552173	0.00471462	0.0580955	0.00534061
524	0.0533957	0.00335348	0.0595028	0.00590793
525	0.0550813	0.00482923	0.058254	0.00601862
526	0.0532655	0.00308628	0.0609725	0.00596959
527	0.0529229	0.00462292	0.0569963	0.00625347
528	0.0541919	0.0037524	0.059823	0.00616015
529	0.0534632	0.00473325	0.0600292	0.00634944
530	0.0528582	0.00328578	0.055833	0.00675318
531	0.0530158	0.00308461	0.0557355	0.00829057
532	0.0533366	0.00370592	0.0558746	0.00764446
533	0.053814	0.00314313	0.0568971	0.00509343
534	0.0538305	0.00422792	0.0576455	0.00543117
535	0.055279	0.00523468	0.0591277	0.00554138
536	0.0537858	0.00482123	0.0562889	0.00553561
537	0.0579171	0.00344212	0.0566199	0.00413681
538	0.0562242	0.00483937	0.0565671	0.00383241
539	0.0577396	0.00518209	0.0542125	0.00384901
540	0.0586243	0.00396203	0.0545671	0.00371356
541	0.0575055	0.00593746	0.0556178	0.00490446
542	0.0557346	0.00500461	0.0558879	0.00349085
543	0.0581421	0.00475343	0.056697	0.00322838
544	0.0628841	0.0072515	0.0556292	0.00195945
545	0.062353	0.00687818	0.0547944	0.0028107
546	0.0587407	0.00497466	0.0557856	0.00263917
547	0.0557468	0.00378472	0.0567049	0.0017997
548	0.0549573	0.00424778	0.0562571	0.00238288
549	0.0533474	0.00421567	0.0578469	0.000930398
550	0.0547561	0.00404811	0.0588287	0.00187483
551	0.0540233	0.00373457	0.0591383	0.00108693
552	0.0542726	0.00295217	0.060689	0.00208158
553	0.0548704	0.00335212	0.0608556	0.00348181
554	0.0537989	0.00289665	0.0605578	0.00553149
555	0.0537757	0.00480126	0.0629014	0.00491652
556	0.0541595	0.00323967	0.0611493	0.00441753
557	0.0547746	0.00413816	0.0632259	0.004694
558	0.0533154	0.00354422	0.0616611	0.00569287
559	0.0549764	0.00433347	0.0640376	0.00622662
560	0.0558087	0.0034898	0.0637541	0.00597559
561	0.0547751	0.00336858	0.0630865	0.00682974
562	0.0554477	0.00373489	0.0625864	0.00811623
563	0.0555899	0.00362204	0.0603488	0.00730044
564	0.0556011	0.00509254	0.0619843	0.00646228
565	0.0532822	0.00397803	0.0618268	0.00770188
566	0.053868	0.00512815	0.06069	0.00711194
567	0.0544794	0.00368777	0.0606901	0.00711155
568	0.0590323	0.00407692	0.060495	0.00636974
569	0.0606775	0.00523064	0.0612944	0.00695216
570	0.0557506	0.00254308	0.0616283	0.00857465
571	0.0546238	0.00351857	0.0609474	0.0065346
572	0.0537391	0.0032119	0.0601777	0.00614742
573	0.0548999	0.00362758	0.0627555	0.00642838
574	0.053893	0.0038485	0.0635423	0.00688313
575	0.0547769	0.00266597	0.0631803	0.00518359
576	0.0560883	0.00337148	0.0599438	0.00864744
577	0.0544867	0.00381064	0.060741	0.0064106
578	0.0562143	0.00393456	0.0634775	0.00780177
579	0.0629367	0.00544811	0.0613724	0.0086806
580	0.0723458	0.00870459	0.0648338	0.0091325
581	0.0729573	0.00468503	0.0650203	0.00949259
582	0.0707871	0.00371533	0.0649072	0.00991733
583	0.0701172	0.00166331	0.0653668	0.00887481
584	0.0663228	0.00297489	0.0651855	0.0103098
585	0.0609811	0.00325314	0.0632975	0.0104513
586	0.0582777	0.00450886	0.0645046	0.0103078
587	0.0571347	0.00438788	0.0631314	0.00995745
588	0.056273	0.0035532	0.0646234	0.00892442
589	0.0557569	0.00383681	0.0648369	0.00913428
590	0.0559263	0.00283416	0.0642207	0.0104045
591	0.0558969	0.00378143	0.0632857	0.0105771
592	0.0542595	0.00487036	0.0621991	0.00950828
593	0.0548381	0.00372405	0.0606325	0.00977128
594	0.0556546	0.00416822	0.0633024	0.00882491
595	0.0548633	0.00298901	0.0606422	0.0105738
596	0.0553294	0.00464999	0.0623618	0.00900356
597	0.056847	0.00417654	0.0609453	0.00972769
598	0.0558051	0.00288598	0.0586297	0.00904441
599	0.0544144	0.00331094	0.0607469	0.00940065
600	0.0543631	0.00325421	0.0598661	0.00914675
601	0.0546641	0.00314274	0.0608145	0.00932294
602	0.0723528	0.0151895	0.060542	0.00891794
603	0.0787399	0.0224858	0.0618597	0.0101815
604	0.0773158	0.0203782	0.0615605	0.00847035
605	0.075421	0.0179336	0.0600061	0.00751465
606	0.0740913	0.0170193	0.0591435	0.0101921
607	0.0737392	0.0165451	0.059562	0.0080708
608	0.073637	0.0171946	0.0603764	0.00853534
609	0.0742317	0.0173827	0.0566873	0.00873328
610	0.0732326	0.0166854	0.0602575	0.00772304
611	0.0737471	0.0168515	0.0586869	0.00894307
612	0.0716738	0.0143516	0.0577476	0.00859593
613	0.0681768	0.0116673	0.0563941	0.00843991
614	0.0647425	0.00839594	0.0569188	0.00776765
615	0.0617467	0.00518016	0.0577275	0.00977217
616	0.0607183	0.00364889	0.05653	0.00795493
617	0.0579799	0.00310738	0.0551852	0.00870492
618	0.0564953	0.00262384	0.0566394	0.00748783
619	0.0585796	0.0029427	0.0557024	0.00816128
620	0.0565361	0.00368028	0.0563227	0.00724019
621	0.0569395	0.00292947	0.0563229	0.00724029
622	0.0567908	0.00301004	0.0590785	0.00873054
623	0.0558927	0.00280397	0.0559873	0.00863833
624	0.0563978	0.00255654	0.0561228	0.00816819
625	0.0567134	0.00398011	0.0566408	0.00748861
626	0.0579308	0.00221184	0.0554846	0.00765918
627	0.0580235	0.00256451	0.0575842	0.00784072
628	0.0592357	0.00290355	0.0572877	0.00579646
629	0.0596003	0.00248823	0.0542678	0.00631513
630	0.0597552	0.00214272	0.0568319	0.00615552
631	0.0573438	0.00222383	0.056439	0.00670222
632	0.0567828	0.0021702	0.0567154	0.00697142
633	0.0560763	0.00246707	0.0571343	0.00644941
634	0.0561939	0.00368084	0.0560816	0.00610737
635	0.0560268	0.00369176	0.0564401	0.00670375
636	0.0566508	0.00370998	0.0557284	0.00665119
637	0.0556657	0.0039332	0.0571196	0.00825849
638	0.0563072	0.00413552	0.0557956	0.00606183
639	0.0563851	0.00326982	0.0561507	0.00593134
640	0.0541768	0.00323943	0.0568806	0.00556476
641	0.0560775	0.00433851	0.0573024	0.00527022
642	0.0556582	0.00340406	0.0551491	0.00719493
643	0.0564272	0.00313644	0.0565607	0.00524968
644	0.0557218	0.00316675	0.0577083	0.00653297
645	0.0561511	0.0040385	0.0579341	0.00595341
646	0.0566404	0.00242648	0.0575571	0.00537134
647	0.0561514	0.00403859	0.0570974	0.00728805
648	0.0563333	0.0032404	0.0569572	0.00629276
649	0.0554094	0.00310346	0.0615793	0.00566049
650	0.0574825	0.00361566	0.0580336	0.0064992
651	0.0583487	0.00402453	0.0591062	0.00629575
652	0.0573695	0.00333526	0.0585899	0.00623473
653	0.0581347	0.00347524	0.0588926	0.00648655
654	0.0589617	0.00323613	0.0603191	0.00748681
655	0.0599557	0.0032916	0.0615233	0.00706953
656	0.0641457	0.00208156	0.0600459	0.00725143
657	0.0661687	0.00158577	0.0609554	0.00856399
658	0.0632249	0.00239873	0.0597626	0.00750719
659	0.0623468	0.00378452	0.0610954	0.00767423
660	0.0615019	0.0033589	0.0612474	0.00713123
661	0.0601983	0.00303199	0.060319	0.0080114
662	0.059997	0.00474986	0.0599042	0.00753148
663	0.0598678	0.0025932	0.0601897	0.00748148
664	0.0604392	0.00356182	0.0588131	0.00830325
665	0.0613578	0.00345092	0.0599654	0.00865882
666	0.0604876	0.00259092	0.0603153	0.00868991
667	0.0617155	0.00315885	0.06064	0.00968319
668	0.0599609	0.00327052	0.0610386	0.00853354
669	0.0607066	0.00329845	0.0586984	0.00853547
670	0.059	0.00311558	0.0620276	0.00788241
671	0.0582435	0.00308205	0.0612502	0.00713266
672	0.0594062	0.00333627	0.0599067	0.00753276
673	0.0587476	0.00364716	0.0581145	0.00852781
674	0.0597329	0.00255262	0.0587647	0.00726661
675	0.0587527	0.00305126	0.0590558	0.00880422
676	0.0592129	0.00231883	0.0580028	0.00765034
677	0.0581396	0.00347606	0.0557026	0.00841358
678	0.0585332	0.00255389	0.0566601	0.00882032
679	0.0592279	0.00343687	0.0563952	0.00683537
680	0.0628161	0.00275801	0.059059	0.00722786
681	0.0668008	0.00866738	0.0567447	0.00700177
682	0.065766	0.00677793	0.0572066	0.00804797
683	0.0649853	0.00468958	0.0553307	0.00681403
684	0.0610474	0.00278214	0.0579095	0.0081614
685	0.0601614	0.00226469	0.0557042	0.00841447
686	0.0596353	0.00198912	0.0567453	0.00700108
687	0.0602213	0.00253467	0.0574165	0.00717695
688	0.0596842	0.00281063	0.0572866	0.00688466
689	0.0586886	0.00355346	0.0607172	0.00690222
690	0.0575907	0.00354859	0.0583561	0.00905003
691	0.0587637	0.00381489	0.0602763	0.00606613
692	0.305397	0.0437597	0.238084	0.102646
693	0.699547	0.122304	0.445532	0.206015
694	0.945795	0.115537	0.616762	0.158544
695	1.07233	0.11596	0.728463	0.0923901
696	1.12636	0.112331	0.742618	0.0680569
697	1.14023	0.10589	0.743719	0.0601892
698	1.10041	0.0963712	0.745045	0.058202
699	1.01963	0.0873056	0.734392	0.054886
700	0.9245	0.0903477	0.724068	0.0424446
701	0.815456	0.0895837	0.717784	0.0428042
702	0.711387	0.0875412	0.712491	0.0498428
703	0.610252	0.0697076	0.700985	0.0526424
704	0.533234	0.0472183	0.69757	0.0614328
705	0.482529	0.0297995	0.698777	0.0650223
706	0.441717	0.0485562	0.688926	0.0715066
707	0.435782	0.0613667	0.680535	0.083009
708	0.443998	0.0700483	0.670024	0.0866756
709	0.448679	0.0727009	0.676262	0.0928341
710	0.465926	0.0666354	0.672328	0.0806841
711	0.494014	0.061231	0.67213	0.0740773
712	0.500214	0.0583866	0.6551	0.0766728
713	0.50394	0.0522039	0.653655	0.0668718
714	0.503364	0.0455742	0.659127	0.073256
715	0.490456	0.044296	0.649633	0.0834608
716	0.484712	0.038712	0.63588	0.0882966
717	0.502276	0.0137398	0.62776	0.0917497
718	0.509278	0.00969562	0.636088	0.0957654
719	0.495076	0.00750701	0.637191	0.0945093
720	0.493974	0.000355296	0.628504	0.0883578
721	0.503358	0.00375051	0.628022	0.0825983
722	0.507925	0.00666938	0.642352	0.0901807
723	0.524011	0.00949268	0.656628	0.102002
724	0.561548	0.0137263	0.671424	0.101123
725	0.568639	0.0241106	0.684034	0.096279
726	0.550879	0.0197703	0.66817	0.0889328
727	0.554827	0.0197914	0.665489	0.0906923
728	0.548992	0.00747776	0.658423	0.08175
729	0.553608	0.00791092	0.647704	0.0764907
730	0.565601	0.0239764	0.669834	0.0882671
731	0.569922	0.0265882	0.6875	0.0922208
732	0.566169	0.0111045	0.684192	0.108235
733	0.563272	0.0238507	0.67948	0.110099
734	0.558289	0.0292866	0.670942	0.107296
735	0.566676	0.0202378	0.671073	0.104528
736	0.587643	0.015699	0.662365	0.084617
737	0.589463	0.0112114	0.656529	0.0867657
738	0.578816	0.00916767	0.659519	0.0938111
739	0.595866	0.022671	0.662816	0.0993898
740	0.618235	0.0209741	0.684101	0.0823852
741	0.629125	0.0335389	0.708249	0.0684656
742	0.608423	0.026197	0.729898	0.0684765
743	0.610494	0.0196606	0.71376	0.0685152
744	0.620769	0.016689	0.708438	0.067047
745	0.630406	0.00981245	0.673301	0.0644161
746	0.644319	0.0174658	0.670999	0.0637188
747	0.643261	0.0258232	0.677479	0.0541294
748	0.650383	0.0327558	0.666176	0.0653351
749	0.650137	0.0230435	0.65627	0.0578294
750	0.647653	0.0263577	0.65922	0.0581823
751	0.629845	0.015105	0.658176	0.0651278
752	0.635532	0.00469964	0.669365	0.067542
753	0.634269	0.0134019	0.687597	0.0565836
754	0.623036	0.0109752	0.689648	0.049144
755	0.616145	0.015736	0.684038	0.0702457
756	0.606593	0.0181508	0.676211	0.0635451
757	0.621855	0.0240613	0.669876	0.0524619
758	0.641655	0.0406285	0.67725	0.0481227
759	0.660056	0.0266049	0.663851	0.0383947
760	0.675681	0.0146628	0.681272	0.0408339
761	0.678672	0.0231196	0.673044	0.030276
762	0.662849	0.0279231	0.666153	0.0215197
763	0.643437	0.0250746	0.671025	0.0449655
764	0.627404	0.014463	0.664608	0.0406499
765	0.621125	0.0242554	0.663231	0.0295722
766	0.628461	0.0457356	0.667007	0.0311622
767	0.634194	0.0390407	0.67849	0.0368221
768	0.633147	0.0256489	0.686271	0.0214091
769	0.635991	0.0158424	0.686246	0.02961
770	0.626764	0.0202334	0.690442	0.0492114
771	0.633581	0.0187288	0.688516	0.0635831
772	0.652324	0.0297579	0.678204	0.0659838
773	0.652394	0.0455566	0.649042	0.0556426
774	0.624143	0.0444883	0.656146	0.0522836
775	0.634451	0.0321555	0.651668	0.0627672
776	0.630998	0.0290263	0.637338	0.0540405
777	0.633702	0.0253369	0.643961	0.0295395
778	0.62715	0.027893	0.663929	0.0373255
779	0.62036	0.0329593	0.658824	0.0456169
780	0.646821	0.0210645	0.658448	0.052772
781	0.631335	0.023306	0.678749	0.0352204
782	0.638002	0.0274221	0.662698	0.0295357
783	0.635038	0.0406758	0.642865	0.0307287
784	0.614277	0.0455387	0.621842	0.028033
785	0.612718	0.0467533	0.63102	0.0141647
786	0.635966	0.039895	0.63606	0.015181
787	0.631363	0.0458652	0.653314	0.0271318
788	0.627904	0.0410519	0.647966	0.0474856
789	0.641146	0.0507384	0.662755	0.0509164
790	0.628683	0.0473933	0.667982	0.0484241
791	0.612793	0.0442514	0.655942	0.0270567
792	0.595508	0.0334535	0.661627	0.00877607
793	0.576509	0.0424976	0.672761	0.0101904
794	0.588618	0.0477141	0.654619	0.0334737
795	0.588294	0.0404019	0.674181	0.0364335
796	0.63789	0.0354341	0.68852	0.0508375
797	0.652651	0.0135905	0.676658	0.0311075
798	0.660916	0.00957338	0.687122	0.0106546
799	0.660498	0.040415	0.66498	0.0317661
800	0.649004	0.0431434	0.663532	0.0489202
801	0.668485	0.0311686	0.666786	0.0366053
802	0.662909	0.0369317	0.671416	0.0486738
803	0.668842	0.0369681	0.671388	0.0455264
804	0.67267	0.0381364	0.672997	0.0422634
805	0.676543	0.0584182	0.646081	0.0316165
806	0.677602	0.0680022	0.610876	0.0198489
807	0.679023	0.0771754	0.618785	0.0375683
808	0.670446	0.0877342	0.634915	0.051259
809	0.623955	0.0676347	0.664666	0.0395745
810	0.604256	0.0618369	0.697287	0.0466788
811	0.61084	0.0544832	0.703914	0.0291885
812	0.56919	0.0407632	0.68362	0.0275803
813	0.543495	0.0454865	0.692766	0.032187
814	0.574413	0.047273	0.667376	0.0350886
815	0.613407	0.04479	0.657692	0.0243699
816	0.607676	0.0775767	0.630743	0.0164062
817	0.654636	0.139091	0.609147	0.0285172
818	0.688193	0.11661	0.605564	0.0339919
819	0.688307	0.0805737	0.640008	0.0218276
820	0.659556	0.0693075	0.61725	0.0250713
821	0.68213	0.0524301	0.635365	0.0307869
822	0.697065	0.0386674	0.623352	0.0350415
823	0.673514	0.0197007	0.606106	0.0306581
824	0.671193	0.0221183	0.599847	0.0274305
825	0.672614	0.0308249	0.599008	0.0414969
826	0.641999	0.0312219	0.606484	0.0491917
827	0.611367	0.0473828	0.631498	0.0380739
828	0.625625	0.0589234	0.641901	0.0272831
829	0.594862	0.0603548	0.628983	0.0359227
830	0.563358	0.0472513	0.635358	0.0359802
831	0.542572	0.0482209	0.651588	0.0483617
832	0.528225	0.0642343	0.637803	0.0466753
833	0.528679	0.0660923	0.622208	0.0229478
834	0.564333	0.0464689	0.605707	0.0150291
835	0.607864	0.0357496	0.590491	0.0124591
836	0.611764	0.0344877	0.578363	0.0143778
837	0.57707	0.040984	0.592006	0.0238904
838	0.559744	0.0369438	0.619535	0.0264608
839	0.599484	0.048652	0.6119	0.0191781
840	0.613675	0.0555071	0.619309	0.0169419
841	0.583585	0.0508552	0.622811	0.0205119
842	0.57674	0.047117	0.603539	0.0240505
843	0.590556	0.0402625	0.597295	0.0247407
844	0.573673	0.0423888	0.612686	0.0429489
845	0.560475	0.0271265	0.586326	0.0506109
846	0.603755	0.0674237	0.60883	0.0383427
847	0.655109	0.0727129	0.645911	0.0365344
848	0.63875	0.0736469	0.671777	0.0253813
849	0.67956	0.0781472	0.662568	0.0317928
850	0.719775	0.0890496	0.643435	0.00757953
851	0.720649	0.103101	0.634151	0.0171082
852	0.695849	0.0900617	0.620585	0.0239311
853	0.644468	0.0709443	0.645579	0.0207382
854	0.623273	0.0395605	0.650116	0.0229313
855	0.641778	0.038261	0.64198	0.0247367
856	0.632855	0.0371054	0.652665	0.0360121
857	0.600226	0.0284084	0.643731	0.0428346
858	0.610233	0.0472222	0.631697	0.0273173
859	0.631883	0.0651141	0.657259	0.0400207
860	0.664852	0.0469882	0.699518	0.0235784
861	0.726033	0.0550129	0.715435	0.0221475
862	0.736341	0.0636489	0.700288	0.0175731
863	0.688472	0.0729186	0.691154	0.00982939
864	0.64723	0.0502735	0.678339	0.00865549
865	0.718641	0.0556145	0.651504	0.0129448
866	0.69224	0.0465447	0.702074	0.0492043
867	0.653935	0.0288254	0.686952	0.0399158
868	0.639248	0.0158978	0.649775	0.033074
869	0.651708	0.00962485	0.653569	0.0228572
870	0.652138	0.0216933	0.657329	0.0118319
871	0.642824	0.0212523	0.670493	0.0140282
872	0.677545	0.0236396	0.670375	0.0129136
873	0.690423	0.0231237	0.653268	0.00827962
874	0.657403	0.0470787	0.635451	0.00901562
875	0.663671	0.0582602	0.650136	0.00913675
876	0.66625	0.0777739	0.667967	0.00664979
877	0.630171	0.0949186	0.686545	0.0061443
878	0.638215	0.0789301	0.683483	0.018278
879	0.693647	0.0847722	0.696324	0.0308295
880	0.682195	0.103472	0.67982	0.0378874
881	0.686277	0.114337	0.677417	0.0228249
882	0.68204	0.0977825	0.68937	0.0041501
883	0.68118	0.0686587	0.690981	0.0320899
884	0.662061	0.0711982	0.681097	0.0248934
885	0.672747	0.0989362	0.670069	0.0220213
886	0.669769	0.107832	0.685077	0.0357846
887	0.671137	0.0955352	0.715038	0.0466994
888	0.637791	0.0869408	0.763904	0.0247693
889	0.616691	0.0774896	0.782291	0.0261484
890	0.627571	0.0580379	0.78063	0.0461915
891	0.640861	0.0660922	0.740679	0.0441041
892	0.636573	0.0850359	0.694055	0.0368731
893	0.644972	0.0718868	0.681591	0.0213038
894	0.618466	0.0539538	0.709675	0.0132736
895	0.603859	0.0527505	0.718582	0.0368051
896	0.624557	0.0429517	0.732057	0.0592374
897	0.62457	0.0527744	0.756409	0.0693582
898	0.594945	0.0522625	0.73472	0.0592468
899	0.654325	0.0133764	0.724174	0.0496799
900	0.694513	0.0532734	0.725031	0.0393454
901	0.671754	0.0931488	0.733149	0.0327496
902	0.695615	0.0772423	0.705382	0.0332454
903	0.714578	0.0716203	0.708446	0.028516
904	0.73471	0.075151	0.721048	0.0281661
905	0.74656	0.0633184	0.726881	0.0344627
906	0.724084	0.046107	0.729875	0.0436975
907	0.741101	0.0369642	0.744555	0.0570692
908	0.815639	0.0769132	0.761473	0.0429122
909	0.888875	0.126573	0.778811	0.0498634
910	0.854099	0.114102	0.797558	0.0377947
911	0.847941	0.106035	0.794112	0.0295893
912	0.867572	0.141499	0.786956	0.0217368
913	0.897597	0.18455	0.796148	0.0294882
914	0.880307	0.185157	0.784976	0.0234328
915	0.874103	0.143764	0.749565	0.0135689
916	0.847915	0.123018	0.741428	0.0127437
917	0.836755	0.0905714	0.769652	0.0190826
918	0.774434	0.0334132	0.76968	0.0278272
919	0.788612	0.0263808	0.806333	0.0192964
920	0.811154	0.0516582	0.7936	0.0318465
921	0.840242	0.0833503	0.765512	0.0206628
922	0.813738	0.0351014	0.757451	0.00387009
923	0.792617	0.0257212	0.774211	0.0292964
924	0.782584	0.0607356	0.782519	0.0404356
925	0.777224	0.0900472	0.762608	0.0237427
926	0.759139	0.0933335	0.770281	0.0197572
927	0.770592	0.129289	0.783514	0.0107542
928	0.79764	0.128506	0.795638	0.0116614
929	0.82603	0.102665	0.774072	0.0117178
930	0.81098	0.0732752	0.792357	0.0222611
931	0.789412	0.0495312	0.781519	0.0252131
932	0.741685	0.0550499	0.770358	0.0166154
933	0.74078	0.0363468	0.791548	0.0281875
934	0.771339	0.0479789	0.780647	0.0231118
935	0.759917	0.0362221	0.799326	0.0412251
936	0.778153	0.0124101	0.884293	0.0155606
937	0.795438	0.042474	0.897223	0.0255036
938	0.781644	0.0566341	0.850145	0.0115897
939	0.783763	0.0676469	0.825597	0.0126896
940	0.812247	0.0820562	0.795668	0.0211775
941	0.883716	0.0436486	0.7969	0.0373912
942	0.888436	0.0264117	0.824572	0.0115816
943	0.834578	0.0130859	0.790377	0.0175431
944	0.881368	0.0454645	0.790918	0.0300314
945	0.880982	0.0535026	0.801714	0.0250524
946	0.885048	0.044192	0.820916	0.0364003
947	0.870946	0.048379	0.805493	0.0457577
948	0.837921	0.0144702	0.792685	0.0239247
949	0.857757	0.0273937	0.783936	0.0431392
950	0.895824	0.0450531	0.78828	0.0498635
951	0.873075	0.0281969	0.806094	0.0518263
952	0.891479	0.0387217	0.800158	0.0699945
953	0.926909	0.0570398	0.811891	0.0576593
954	0.941515	0.0375398	0.833781	0.0497698
955	0.888188	0.0391614	0.897637	0.0263026
956	0.867047	0.0504965	0.934668	0.00444609
957	0.877746	0.0455295	0.916597	0.0261508
958	0.869593	0.054023	0.899584	0.00513175
959	0.889556	0.0456342	0.917342	0.00824471
960	0.930483	0.0249845	0.925784	0.00751971
961	0.923885	0.0598964	0.947891	0.00474479
962	1.09778	0.113482	1.00763	0.0283393
963	1.07909	0.0630205	0.971106	0.0240254
964	1.04342	0.0438137	0.91951	0.0257572
965	1.02275	0.05242	0.940761	0.0340103
966	1.02689	0.0816207	0.960673	0.0145364
967	1.00741	0.0593146	0.948995	0.0227365
968	0.98509	0.0688675	0.940912	0.0243282
969	0.986877	0.0762646	0.944039	0.0311947
970	1.0009	0.0757677	1.03841	0.0165358
971	0.968215	0.0752212	1.08814	0.0287708
972	0.974444	0.0748862	1.1043	0.0296405
973	1.03913	0.117278	1.06948	0.0565236
974	1.0302	0.0944554	1.07138	0.0747663
975	1.07538	0.0620707	1.08978	0.08971
976	1.18826	0.0729955	1.08439	0.0753335
977	1.19593	0.0919587	1.10173	0.0652429
978	1.22195	0.125241	1.12044	0.0491096
979	1.2323	0.0880345	1.19731	0.0563212
980	1.30788	0.131795	1.2569	0.0726388
981	1.35829	0.119283	1.33962	0.0567599
982	1.4369	0.130667	1.39666	0.0553598
983	1.45642	0.118082	1.43419	0.0793661
984	1.48234	0.122131	1.46797	0.139132
985	1.52708	0.160741	1.56649	0.156424
986	1.57492	0.212496	1.70212	0.147876
987	1.71241	0.235522	1.85465	0.178699
988	2.12767	0.389501	2.12127	0.333297
989	#NUM!	#NUM!	#NUM!	#NUM!
990	#NUM!	#NUM!	#NUM!	#NUM!
991	#NUM!	#NUM!	#NUM!	#NUM!
	#NUM!	#NUM!	#NUM!	#NUM!

## Sheet: Mannitol root
time (s)	Arabidopsis root		Barley root
	Mean	SE	Mean	SE
0	0.061018	0.00455026	0.0698229	0.0021621
1	0.0539246	0.00556245	0.0666231	0.00281959
2	0.0588477	0.000618614	0.0671897	0.00312795
3	0.0606812	0.00459775	0.0665956	0.00293401
4	0.0535868	0.00183035	0.0652854	0.00282471
5	0.0558072	0.00174672	0.0685211	0.00323031
6	0.0610177	0.00450012	0.0674803	0.0035271
7	0.0578178	0.00277827	0.0663448	0.004226
8	0.0576689	0.00482592	0.0665235	0.00383942
9	0.0527538	0.00117408	0.0655372	0.00308991
10	0.0543133	0.00205618	0.0665794	0.00265374
11	0.0550287	0.00244209	0.0681909	0.00244473
12	0.0559057	0.000922045	0.0664075	0.00237708
13	0.0577235	0.00157457	0.0675898	0.00322257
14	0.0549746	0.00262726	0.0664697	0.00325111
15	0.0558168	0.00300751	0.0659765	0.00385934
16	0.0523594	0.00210417	0.0681707	0.00312988
17	0.0550704	0.00286289	0.0662982	0.00357898
18	0.0550297	0.00244211	0.067084	0.00298551
19	0.0572911	0.00214627	0.0684183	0.00346619
20	0.053931	0.00175382	0.0664716	0.00325149
21	0.0539311	0.00175383	0.0661942	0.00407913
22	0.054315	0.0020563	0.0657932	0.00316156
23	0.0519973	0.00174312	0.0660532	0.00342253
24	0.0520093	0.00396972	0.0661434	0.00311892
25	0.0555239	0.000555845	0.0674486	0.00314106
26	0.0566231	0.00120295	0.0651541	0.00377853
27	0.0555242	0.000555844	0.0656728	0.00378979
28	0.0542184	0.00250482	0.0667395	0.00321924
29	0.0546534	0.00243807	0.0658995	0.0030707
30	0.0549799	0.00270481	0.0670664	0.00348948
31	0.0531916	0.00129783	0.0662244	0.00300704
32	0.0535907	0.00183057	0.0669624	0.00287326
33	0.0564969	0.00509824	0.066351	0.00313025
34	0.056266	0.00178172	0.065741	0.00277586
35	0.058185	0.00264497	0.0658992	0.00310476
36	0.0558118	0.00174675	0.0729142	0.00878117
37	0.0527576	0.00117413	0.0707031	0.00890861
38	0.055417	0.00235415	0.066327	0.00546863
39	0.0553957	0.00250055	0.0665885	0.00445992
40	0.0604472	0.00250331	0.0657991	0.00391297
41	0.0581506	0.00220966	0.0653777	0.00362983
42	0.0496524	0.00278513	0.0669095	0.00375616
43	0.0535924	0.00183062	0.0652467	0.00421945
44	0.0534108	0.00321169	0.0650138	0.00455258
45	0.0529986	0.00518092	0.0656393	0.00388517
46	0.0543512	0.000695451	0.0655832	0.00329335
47	0.0535006	0.00152779	0.065429	0.00295676
48	0.0516022	0.00346138	0.0658014	0.00316348
49	0.053572	0.00150238	0.0656872	0.00397264
50	0.0512718	0.00359782	0.0651998	0.00364719
51	0.0496534	0.0027852	0.0658769	0.00417361
52	0.0556658	0.00387767	0.0649106	0.00319584
53	0.0516233	0.00136828	0.0654841	0.00409636
54	0.0562492	0.00142445	0.0658513	0.00414195
55	0.0558145	0.00174693	0.0651402	0.00428711
56	0.0527601	0.00117427	0.0659196	0.00322836
57	0.0561975	0.00345887	0.0667094	0.00249138
58	0.0546574	0.00243832	0.0640623	0.00405143
59	0.0546984	0.00286227	0.0665286	0.00231136
60	0.0539381	0.00109784	0.0657864	0.00335839
61	0.0535024	0.00152785	0.0649221	0.00324923
62	0.0523203	0.00455346	0.0663401	0.00266676
63	0.0543534	0.000695498	0.0670538	0.00215463
64	0.0554422	0.00406015	0.0663366	0.00294135
65	0.0553993	0.00250076	0.066633	0.00311614
66	0.060743	0.0121207	0.0661681	0.0023313
67	0.0572441	0.00443463	0.0644729	0.00292877
68	0.0550368	0.00244263	0.0666507	0.0031505
69	0.0581548	0.00221011	0.0655043	0.00330751
70	0.0515422	0.00818134	0.0665429	0.00384372
71	0.0558366	0.00205084	0.0659846	0.00377033
72	0.0516054	0.00346174	0.0662662	0.00406799
73	0.0539595	0.00204012	0.0663152	0.00246633
74	0.0577326	0.00157455	0.0657953	0.00241
75	0.0575137	0.00741843	0.0681104	0.00185916
76	0.0543226	0.00205657	0.0659827	0.00285583
77	0.0577331	0.00157463	0.0666137	0.00291952
78	0.0576106	0.00415651	0.0659153	0.00314196
79	0.0550385	0.00244273	0.0662787	0.00301582
80	0.0599771	0.00707843	0.0655843	0.00235618
81	0.0524008	0.00420136	0.0669002	0.00306327
82	0.0516274	0.00136824	0.0670544	0.00281086
83	0.0511926	0.000939776	0.0649434	0.00338345
84	0.0532201	0.00166915	0.0668166	0.00338223
85	0.0450414	0.00577026	0.0662764	0.00329864
86	0.0483722	0.00184297	0.0666394	0.00311731
87	0.0516073	0.00346192	0.0662697	0.00467253
88	0.0592765	0.00205553	0.0663324	0.00249477
89	0.056652	0.00160794	0.0652693	0.00262413
90	0.052371	0.00159983	0.0661703	0.00347877
91	0.195694	0.056366	0.201989	0.032024
92	0.258852	0.123778	0.154319	0.021975
93	0.331889	0.165225	0.127116	0.0161374
94	0.409999	0.169788	0.122887	0.0172834
95	0.47294	0.148292	0.131659	0.024356
96	0.515037	0.11714	0.13693	0.0291552
97	0.523295	0.0903659	0.143173	0.031987
98	0.51379	0.0737875	0.148894	0.0318914
99	0.500692	0.0677898	0.152544	0.0294116
100	0.483277	0.0661919	0.155448	0.0259849
101	0.465613	0.0614113	0.161282	0.0233986
102	0.45045	0.0610161	0.161778	0.0218857
103	0.433389	0.0692488	0.159853	0.019618
104	0.416213	0.080774	0.15512	0.0183573
105	0.387852	0.088178	0.152695	0.0174109
106	0.366774	0.0926316	0.150339	0.0180852
107	0.357575	0.0892484	0.147006	0.0187254
108	0.359106	0.0725256	0.143518	0.0192085
109	0.337642	0.0740516	0.140303	0.0184871
110	0.31884	0.0775028	0.133721	0.0169241
111	0.31565	0.0759083	0.131663	0.0156296
112	0.314912	0.0695638	0.128982	0.0152388
113	0.311172	0.0654009	0.126399	0.0157134
114	0.303653	0.0738027	0.126011	0.016118
115	0.291475	0.0827842	0.12309	0.015531
116	0.280917	0.0830005	0.122982	0.0154941
117	0.268871	0.0801307	0.122746	0.0162906
118	0.260379	0.0749174	0.119578	0.0142554
119	0.243262	0.0653381	0.119927	0.0133199
120	0.216133	0.0624599	0.116032	0.0127115
121	0.189811	0.0640529	0.113482	0.0125094
122	0.169979	0.0603559	0.112785	0.0123746
123	0.157448	0.0482009	0.113235	0.0117096
124	0.147245	0.0377834	0.111152	0.0114019
125	0.142753	0.0339072	0.113409	0.0116387
126	0.14027	0.0316207	0.112576	0.0111831
127	0.13707	0.0315111	0.110537	0.0103766
128	0.135789	0.0332384	0.109983	0.0093135
129	0.134588	0.0346866	0.108184	0.00866516
130	0.140023	0.0394788	0.105247	0.00895812
131	0.142727	0.040915	0.106143	0.00920867
132	0.133749	0.0405243	0.106506	0.00938713
133	0.147587	0.034984	0.104603	0.00922764
134	0.166704	0.0314402	0.103973	0.0089209
135	0.17883	0.0328071	0.102497	0.00791401
136	0.191993	0.0318452	0.102331	0.00770427
137	0.209613	0.0278901	0.101132	0.00738105
138	0.214947	0.0413041	0.100995	0.00688285
139	0.21841	0.0506349	0.0999127	0.00636649
140	0.223851	0.0561975	0.10062	0.00576261
141	0.230229	0.0603654	0.1018	0.00516412
142	0.228019	0.0643576	0.100591	0.00477397
143	0.218598	0.0650804	0.099069	0.00528265
144	0.213714	0.0641882	0.100664	0.00387879
145	0.220027	0.0561831	0.0994293	0.00412596
146	0.218747	0.0541147	0.0989831	0.00427648
147	0.206076	0.0460074	0.0980029	0.00598298
148	0.178909	0.0357577	0.0985705	0.00513524
149	0.15585	0.0304617	0.0992288	0.00495652
150	0.142808	0.0275483	0.0991626	0.00561129
151	0.152108	0.023083	0.0988747	0.00596545
152	0.150809	0.0253398	0.0976859	0.0055965
153	0.151247	0.0316748	0.0964713	0.00647599
154	0.159766	0.0324871	0.0961247	0.00530455
155	0.163507	0.0307872	0.096368	0.00508533
156	0.171837	0.0290154	0.0964056	0.00583921
157	0.186356	0.0398565	0.098054	0.0078521
158	0.197334	0.0639951	0.0989266	0.00781813
159	0.200009	0.0810916	0.0982285	0.00841335
160	0.201549	0.0853671	0.0956361	0.00691061
161	0.204942	0.0902197	0.096123	0.0065716
162	0.201246	0.085704	0.0958691	0.00463683
163	0.195861	0.073805	0.0950413	0.00571855
164	0.19211	0.0552582	0.0940417	0.00497332
165	0.185999	0.0360772	0.0935011	0.00580997
166	0.172797	0.0281587	0.093911	0.00559517
167	0.168358	0.0220959	0.0947026	0.00423239
168	0.157751	0.0235968	0.0924239	0.00597057
169	0.145663	0.0274713	0.0936257	0.00405051
170	0.141376	0.0211158	0.0947604	0.00541374
171	0.133318	0.0182861	0.0970179	0.00770239
172	0.121708	0.018387	0.0949202	0.00623111
173	0.11053	0.0187405	0.0951475	0.0059728
174	0.104859	0.0170902	0.095979	0.0058371
175	0.0995373	0.0184363	0.0962529	0.00502362
176	0.107479	0.019414	0.0949185	0.00574274
177	0.111794	0.0190697	0.0958155	0.00635603
178	0.105943	0.0198027	0.0972876	0.00676604
179	0.106976	0.0198355	0.0963599	0.00669237
180	0.107011	0.0181987	0.0975138	0.00530722
181	0.116624	0.0220499	0.0965142	0.00610829
182	0.123048	0.0309256	0.0968064	0.00617767
183	0.128158	0.0373776	0.0973138	0.00711388
184	0.12863	0.0444659	0.0977767	0.00726278
185	0.13464	0.0524842	0.0988647	0.00679621
186	0.1376	0.051466	0.0976091	0.00717434
187	0.130359	0.047452	0.096948	0.00745951
188	0.129856	0.0473047	0.0972675	0.00669038
189	0.138193	0.0442715	0.0980064	0.0057654
190	0.141839	0.0387023	0.0968195	0.00711059
191	0.138437	0.0335732	0.0982813	0.00648001
192	0.133043	0.0302491	0.0985632	0.00664974
193	0.144872	0.0327365	0.0982747	0.0070721
194	0.135373	0.0281273	0.0983937	0.00813076
195	0.122559	0.0222541	0.098659	0.00715629
196	0.112955	0.0195335	0.0973341	0.00717149
197	0.112587	0.0185246	0.0982291	0.00623303
198	0.104702	0.0103463	0.096696	0.00658357
199	0.109449	0.0129904	0.094174	0.0058216
200	0.115752	0.0163221	0.0940486	0.0060281
201	0.112019	0.0193929	0.0943298	0.00479075
202	0.104102	0.014518	0.0949561	0.00503265
203	0.0940817	0.00991005	0.0944486	0.00478655
204	0.0920246	0.0107601	0.0948562	0.00539308
205	0.0991866	0.0148121	0.0944757	0.00393317
206	0.10874	0.0254763	0.0940783	0.00625118
207	0.116631	0.0185307	0.0934607	0.00543417
208	0.136391	0.01914	0.0925256	0.0052287
209	0.126997	0.00647667	0.0939905	0.00489607
210	0.108614	0.00528574	0.0944164	0.00477005
211	0.0978039	0.00997119	0.0931125	0.00588496
212	0.0900045	0.0123798	0.0938188	0.0047957
213	0.0935551	0.0135193	0.0939167	0.00452042
214	0.0958115	0.0152016	0.0931629	0.0052314
215	0.116063	0.0189642	0.092553	0.0055967
216	0.133517	0.0306794	0.0914698	0.00627812
217	0.132271	0.0227417	0.0930725	0.00523188
218	0.119813	0.00633394	0.0939733	0.00508036
219	0.103679	0.00216948	0.093999	0.00461211
220	0.0964325	0.00402478	0.0942926	0.00547029
221	0.0872759	0.00833047	0.0951235	0.00426205
222	0.0847613	0.0117302	0.0951892	0.00424399
223	0.0864748	0.0128012	0.0937318	0.00448238
224	0.0989015	0.0122232	0.0946427	0.00374073
225	0.0950301	0.0105376	0.0949506	0.00319501
226	0.0881035	0.00989314	0.0940179	0.00399837
227	0.0950392	0.0190931	0.0951152	0.00329849
228	0.0933559	0.0195165	0.093399	0.00336891
229	0.0907208	0.0130963	0.0931958	0.00465761
230	0.0900307	0.0126685	0.0929996	0.00455064
231	0.0888453	0.0125119	0.0930531	0.00448554
232	0.0872818	0.0121913	0.0920387	0.0033459
233	0.0883347	0.0132433	0.0918012	0.00402967
234	0.0936991	0.0212233	0.092857	0.00389737
235	0.0947264	0.026401	0.0933712	0.00306381
236	0.0933014	0.0208249	0.0918736	0.00468408
237	0.0894537	0.0156109	0.0919332	0.00319778
238	0.0827409	0.0146742	0.0924722	0.00392158
239	0.0858897	0.00857989	0.0920493	0.00400654
240	0.0874715	0.00555149	0.0933297	0.00403547
241	0.0908398	0.0099975	0.093129	0.00311366
242	0.0926655	0.00984404	0.094655	0.00336972
243	0.0916329	0.0124529	0.0938926	0.00297649
244	0.0954979	0.0154697	0.0934039	0.00276407
245	0.101585	0.013063	0.0931786	0.00341515
246	0.0945949	0.0130659	0.0915937	0.00287626
247	0.0869933	0.00965829	0.0940405	0.00261958
248	0.0799793	0.00922641	0.0936705	0.0031805
249	0.0824796	0.00553025	0.093317	0.00342773
250	0.0837341	0.0060803	0.0936458	0.00304426
251	0.0770918	0.00820171	0.0940449	0.0037963
252	0.0795153	0.00674136	0.092169	0.00387121
253	0.0798705	0.00803773	0.0926865	0.00360916
254	0.0848189	0.00603116	0.0924772	0.00494699
255	0.0806153	0.00514172	0.0932115	0.00482052
256	0.0786401	0.0050273	0.0933926	0.00371414
257	0.0833649	0.00699454	0.0925662	0.00441487
258	0.0881086	0.00510339	0.0932753	0.00427229
259	0.0927144	0.00978414	0.0932349	0.0045782
260	0.08997	0.00979059	0.0919724	0.00520577
261	0.0928933	0.006499	0.0913593	0.00577891
262	0.091508	0.000394669	0.0917754	0.00565931
263	0.0921606	0.00399464	0.0912559	0.0051816
264	0.0917399	0.011908	0.0927061	0.00443376
265	0.0966735	0.0213627	0.0922546	0.00431838
266	0.101462	0.0222606	0.0904375	0.00409407
267	0.0999052	0.0193394	0.0910932	0.00428596
268	0.0986088	0.017329	0.0922626	0.00421021
269	0.0948911	0.0121375	0.0901975	0.00458963
270	0.0934805	0.00834356	0.0902946	0.00492309
271	0.0874729	0.000717844	0.0907136	0.00499149
272	0.0865853	0.0018514	0.0901075	0.00565095
273	0.0932455	0.0101824	0.0913661	0.00438329
274	0.0890525	0.00542928	0.0914931	0.00438764
275	0.0836105	0.004691	0.0903162	0.0053791
276	0.0813207	0.00477291	0.0903524	0.00435715
277	0.0826146	0.00417366	0.0899693	0.00410842
278	0.0855119	0.0127286	0.0897305	0.00488381
279	0.0942978	0.020555	0.0889678	0.00489829
280	0.105564	0.0281639	0.0893469	0.00452661
281	0.10907	0.0321687	0.0888331	0.00502806
282	0.105666	0.0305166	0.0895696	0.00498455
283	0.0972214	0.0228758	0.090145	0.00425201
284	0.0877044	0.0140652	0.0887063	0.00491119
285	0.0788299	0.00263625	0.0896559	0.00430638
286	0.0749058	0.004239	0.0891479	0.00489705
287	0.0748807	0.00532068	0.089031	0.0038495
288	0.0763704	0.00593102	0.0897595	0.00378563
289	0.0793462	0.00467602	0.0899438	0.00317845
290	0.0762293	0.00372382	0.0868991	0.00423096
291	0.0762455	0.00386597	0.0879079	0.00425568
292	0.0792609	0.0113222	0.0880796	0.00460327
293	0.0917429	0.0134487	0.0878999	0.00398585
294	0.0832507	0.00683894	0.0887394	0.00340083
295	0.0764553	0.0040651	0.0877863	0.00305243
296	0.093435	0.0127688	0.0881351	0.00432874
297	0.0986243	0.0244659	0.0875028	0.00378171
298	0.101088	0.0233955	0.0869474	0.00418328
299	0.0932509	0.0195341	0.0864651	0.00534729
300	0.0931073	0.0145671	0.0862674	0.00460833
301	0.0940024	0.0158353	0.0862048	0.00406882
302	0.0927696	0.015428	0.0869467	0.00337866
303	0.0938699	0.0145566	0.0870139	0.0039935
304	0.0881123	0.0111497	0.0864764	0.00345059
305	0.0815457	0.00956164	0.0863171	0.00400378
306	0.080106	0.00787637	0.086721	0.00379918
307	0.0878165	0.00303122	0.0859476	0.00440487
308	0.0885214	0.00639139	0.086463	0.00412362
309	0.0993586	0.0165674	0.0855807	0.00339957
310	0.112822	0.031916	0.0859087	0.00413227
311	0.125342	0.0334829	0.0845436	0.00562154
312	0.118914	0.0279987	0.0858737	0.00496366
313	0.11167	0.0279506	0.0862049	0.00369076
314	0.102155	0.0285029	0.0860357	0.00347614
315	0.0977407	0.0197552	0.0861715	0.00402857
316	0.0894062	0.0179298	0.0854931	0.00440732
317	0.0962025	0.0199683	0.0848043	0.00474642
318	0.105304	0.0310199	0.0860391	0.00347677
319	0.114091	0.0356301	0.084884	0.00473029
320	0.110276	0.0340588	0.0859116	0.00404102
321	0.103749	0.0285923	0.085534	0.00456608
322	0.0967385	0.017664	0.0851342	0.00458112
323	0.086694	0.00747142	0.0860768	0.00365365
324	0.0798817	0.00744187	0.0849142	0.00394671
325	0.0804858	0.00402263	0.0854454	0.00404118
326	0.08163	0.0025787	0.0848083	0.00381554
327	0.0819843	0.00205518	0.0840776	0.00487318
328	0.08072	0.0018127	0.0838882	0.00403455
329	0.0813439	0.00729245	0.0835008	0.00464594
330	0.0863944	0.00690604	0.0850128	0.00315483
331	0.0921559	0.0108496	0.0849708	0.00339392
332	0.0919456	0.0161783	0.0841914	0.0046487
333	0.0978191	0.0141851	0.0852164	0.00408082
334	0.103963	0.0145206	0.0826849	0.00565842
335	0.107856	0.0200818	0.0835609	0.0048456
336	0.115337	0.0239315	0.0825419	0.00439356
337	0.115379	0.0264407	0.0833542	0.00425591
338	0.111538	0.0234497	0.0833487	0.00460774
339	0.102651	0.0189115	0.0836097	0.00513669
340	0.0927325	0.0130598	0.0847572	0.00498777
341	0.0858263	0.00746145	0.0849034	0.00418649
342	0.0824928	0.00961313	0.0829853	0.00493727
343	0.0819677	0.00542804	0.0835594	0.00469088
344	0.0814176	0.00407341	0.0826534	0.00554585
345	0.0797544	0.00433154	0.0836366	0.00409304
346	0.0784061	0.00377517	0.0831225	0.005391
347	0.0816205	0.00231125	0.0829383	0.00505151
348	0.0815713	0.00848648	0.0847881	0.00417054
349	0.0942226	0.0135245	0.082045	0.00696572
350	0.0991413	0.0228971	0.083761	0.00554376
351	0.107772	0.0319508	0.0833315	0.0053059
352	0.115259	0.0362213	0.0814371	0.00590959
353	0.116374	0.0381876	0.0834722	0.00408178
354	0.116656	0.0364401	0.085274	0.00410018
355	0.111327	0.036091	0.0832131	0.00447683
356	0.109319	0.0320682	0.082909	0.00472798
357	0.107201	0.0254502	0.0824152	0.00550638
358	0.104001	0.0231264	0.0843299	0.00410363
359	0.103744	0.0217128	0.0834326	0.00497069
360	0.106954	0.0174629	0.0830373	0.00630618
361	0.105571	0.0152802	0.0835106	0.00494654
362	0.0956764	0.0148267	0.0836847	0.00687543
363	0.0891322	0.0151262	0.0850236	0.00690855
364	0.0963794	0.0157992	0.0845457	0.00606547
365	0.10056	0.0215875	0.0855087	0.00524896
366	0.10338	0.0233561	0.083044	0.00606382
367	0.103117	0.0278105	0.0835869	0.00519243
368	0.103389	0.027917	0.0832849	0.00511969
369	0.102851	0.0267973	0.0841168	0.00489551
370	0.103964	0.0252643	0.0836771	0.00469065
371	0.102725	0.025336	0.0824691	0.00566768
372	0.0968256	0.0237985	0.0833353	0.00394971
373	0.0950558	0.0173421	0.0829493	0.00491072
374	0.0878693	0.0111856	0.0822014	0.00494026
375	0.0810478	0.00466555	0.0828416	0.00492223
376	0.0778994	0.00477311	0.0847595	0.00369435
377	0.0747734	0.00515001	0.082213	0.00475314
378	0.0747718	0.00512217	0.0837067	0.0037189
379	0.0724017	0.00599728	0.0828364	0.0043167
380	0.0716115	0.00599259	0.0823664	0.00432885
381	0.0745617	0.00498139	0.0828278	0.0045261
382	0.0746229	0.0071176	0.0833308	0.00414474
383	0.0747924	0.00347659	0.0827707	0.00419634
384	0.0781057	0.00232988	0.0832323	0.00421363
385	0.0746012	0.00383429	0.0818535	0.00363223
386	0.0725818	0.00396366	0.0827972	0.00433958
387	0.0763096	0.00266342	0.0824012	0.00432344
388	0.0743821	0.0036307	0.0817019	0.00430829
389	0.0760638	0.00244592	0.0823172	0.00359713
390	0.0772683	0.00440959	0.0828438	0.00277112
391	0.0797075	0.00297775	0.0825178	0.00247895
392	0.0765716	0.00399978	0.0834204	0.00308965
393	0.0743509	0.00481433	0.0816187	0.0036617
394	0.0756969	0.00305306	0.0821356	0.00333234
395	0.0739104	0.00319945	0.0817891	0.00304327
396	0.0760843	0.0038195	0.0821603	0.00281196
397	0.0797108	0.00297816	0.0818765	0.00318987
398	0.0741405	0.00340578	0.0812212	0.00315958
399	0.0758763	0.00417006	0.08247	0.00327615
400	0.0745716	0.00498324	0.0817704	0.00364415
401	0.0741057	0.0027851	0.0852388	0.0039631
402	0.0767663	0.00177863	0.0853443	0.00399517
403	0.0759317	0.00340488	0.0821261	0.00402961
404	0.0738747	0.00255425	0.082024	0.00449329
405	0.0712065	0.00313087	0.0834555	0.00430778
406	0.0704701	0.00563903	0.0831029	0.00436844
407	0.0747534	0.00325739	0.0828878	0.00505946
408	0.0813287	0.00842062	0.0832567	0.00344051
409	0.101795	0.0257899	0.0823282	0.00367771
410	0.0981631	0.0242579	0.0812317	0.00486381
411	0.0866195	0.0104956	0.0809684	0.00359757
412	0.0797164	0.00593008	0.0822889	0.00372326
413	0.0971222	0.0158373	0.0806055	0.00362133
414	0.0973199	0.0170797	0.080628	0.00282367
415	0.0872364	0.0111348	0.0810319	0.00219229
416	0.0798172	0.00504225	0.0805077	0.00330637
417	0.0830903	0.00646054	0.0814747	0.00238182
418	0.078651	0.00442661	0.0802879	0.00271627
419	0.0791826	0.00260388	0.0799095	0.00297384
420	0.0881715	0.00997681	0.0800528	0.00347642
421	0.0909551	0.00947399	0.0795491	0.0029853
422	0.0861971	0.00595455	0.0795635	0.0022744
423	0.0828775	0.0025879	0.0788904	0.00316913
424	0.0781534	0.00315257	0.0791018	0.00255028
425	0.078154	0.00315266	0.0796202	0.0028196
426	0.0761641	0.00211467	0.0803434	0.00315605
427	0.0708815	0.00455605	0.0780993	0.00398941
428	0.0756836	0.00398959	0.0797128	0.00212789
429	0.0732786	0.00374331	0.0802572	0.00178244
430	0.0739481	0.00427766	0.0801005	0.00214981
431	0.0750413	0.00382618	0.0793811	0.00265586
432	0.081237	0.00279511	0.078623	0.00368585
433	0.0857495	0.00308003	0.080592	0.00157653
434	0.084465	0.00299667	0.0798638	0.00211906
435	0.0800075	0.00619569	0.0785583	0.0023464
436	0.0841	0.00400502	0.079034	0.00190624
437	0.0841089	0.00457787	0.0788948	0.00291528
438	0.0792239	0.00610217	0.0797052	0.00205401
439	0.0956571	0.0115601	0.0795397	0.00241044
440	0.0990667	0.018586	0.0792678	0.00215887
441	0.0874893	0.0077592	0.079702	0.0015378
442	0.0890882	0.0083325	0.0800353	0.00171782
443	0.101761	0.0205715	0.0792195	0.00236572
444	0.10001	0.011518	0.0798999	0.00206197
445	0.0850403	0.00298895	0.0787417	0.00232817
446	0.0819372	0.00256307	0.079144	0.00209089
447	0.0760033	0.00208751	0.0801425	0.00131658
448	0.0810592	0.00162704	0.0785661	0.00116477
449	0.073525	0.00384494	0.0781419	0.0014232
450	0.0767919	0.00306188	0.0799413	0.00078578
451	0.0719744	0.00386265	0.0800029	0.000838869
452	0.0708283	0.00651796	0.0796415	0.00105411
453	0.073772	0.00493315	0.0795397	0.000999265
454	0.073543	0.00397681	0.0794611	0.0013757
455	0.0743081	0.00165615	0.079304	0.00174503
456	0.0720631	0.00563308	0.0797801	0.000804048
457	0.0749698	0.00372821	0.0800271	0.00165137
458	0.0763831	0.00298459	0.0799288	0.000908531
459	0.0752668	0.00362988	0.0781964	0.00208451
460	0.0748324	0.00367044	0.0790793	0.00118484
461	0.0756763	0.00246213	0.0783636	0.00171951
462	0.071762	0.00420977	0.0776672	0.0013552
463	0.0717624	0.00420987	0.0787071	0.00146055
464	0.0704104	0.00408332	0.0796834	0.000934699
465	0.0724149	0.00413477	0.0790983	0.00108473
466	0.0804271	0.00810094	0.0797015	0.0010604
467	0.0819303	0.00593424	0.0815715	0.0018033
468	0.0749807	0.000934478	0.081722	0.00247804
469	0.0706581	0.00421939	0.0799311	0.00277713
470	0.0732881	0.00360312	0.0795197	0.00244278
471	0.0721963	0.00439029	0.0792834	0.00233038
472	0.0723408	0.00285118	0.0796175	0.00245434
473	0.0712213	0.00530333	0.0793404	0.00230384
474	0.0709801	0.00514735	0.0792345	0.00355399
475	0.0732546	0.00292533	0.0791776	0.00211374
476	0.0700684	0.00489846	0.0790099	0.00304995
477	0.069636	0.00321138	0.0810742	0.00185895
478	0.0649175	0.00611873	0.0799432	0.00253888
479	0.0734198	0.00205686	0.0809046	0.00241518
480	0.075474	0.0014053	0.0810138	0.00401733
481	0.0802966	0.00430768	0.0817846	0.00217181
482	0.0819846	0.00338526	0.0810283	0.00346193
483	0.0828016	0.00473328	0.0816923	0.00298713
484	0.0812764	0.00801177	0.0813764	0.00191464
485	0.0756601	0.00478059	0.0802901	0.00359241
486	0.0716605	0.00364192	0.079536	0.00271324
487	0.0738642	0.0031122	0.0796024	0.0027446
488	0.0706824	0.00433451	0.07806	0.00248885
489	0.0703163	0.00508498	0.0805653	0.00236624
490	0.0708336	0.00728392	0.0786822	0.00277767
491	0.0748991	0.0053574	0.0789578	0.00199823
492	0.0724693	0.00434003	0.0773021	0.00254134
493	0.073826	0.00260451	0.0782446	0.00206411
494	0.0699204	0.00348314	0.0774727	0.00270283
495	0.0678754	0.0048751	0.0764686	0.00212365
496	0.0713786	0.00492199	0.0763301	0.00271044
497	0.071014	0.00288778	0.0780288	0.00153466
498	0.0708136	0.00547819	0.0780589	0.00153504
499	0.0752416	0.00117165	0.0773472	0.00161394
500	0.0712768	0.00379019	0.0772027	0.00203209
501	0.074002	0.00349626	0.0771231	0.00209854
502	0.0735635	0.00135084	0.0775338	0.00229451
503	0.0743308	0.00165797	0.0789328	0.00109769
504	0.0710171	0.00288823	0.0769053	0.00194015
505	0.0674277	0.0058836	0.0779764	0.00107619
506	0.0728588	0.00331409	0.076844	0.00384018
507	0.0704847	0.00235813	0.0763785	0.00209436
508	0.0735115	0.00310699	0.0758683	0.00287072
509	0.0701886	0.00385642	0.0770213	0.00202924
510	0.069666	0.00336423	0.0766062	0.00229636
511	0.0720016	0.00386692	0.0776738	0.00167874
512	0.0713008	0.0016714	0.0788077	0.0010712
513	0.0701902	0.00385672	0.0774342	0.000970619
514	0.0712394	0.00530658	0.0774948	0.00128851
515	0.0712679	0.00313434	0.0766249	0.00235046
516	0.0715647	0.0019161	0.0773655	0.00119351
517	0.0731907	0.00181558	0.0759728	0.00288359
518	0.0718381	0.00239295	0.0759404	0.00289407
519	0.0730279	0.00275516	0.0773863	0.000972581
520	0.0742193	0.00354644	0.0779465	0.00073541
521	0.0757351	0.00403983	0.0779692	0.000639768
522	0.0761963	0.00187407	0.0761763	0.00120269
523	0.0751742	0.00544591	0.0777773	0.000919887
524	0.0751505	0.00701474	0.0764918	0.00287625
525	0.0772882	0.00385239	0.0756358	0.00233483
526	0.0702458	0.00299557	0.078125	0.00111702
527	0.0800504	0.0135691	0.0772245	0.00186753
528	0.0920439	0.0194702	0.0772953	0.00208441
529	0.0845159	0.00982398	0.0761004	0.00159393
530	0.0735933	0.00583394	0.0770769	0.000436194
531	0.0829774	0.0137809	0.0782233	0.000542284
532	0.090835	0.0197778	0.07781	0.000528858
533	0.0786743	0.0121776	0.0767965	0.00169114
534	0.0724742	0.00462736	0.077113	0.000683852
535	0.0733358	0.00375102	0.0760107	0.00193234
536	0.0702029	0.00386073	0.0777856	0.00345016
537	0.0712954	0.00379496	0.0770661	0.00318368
538	0.0705157	0.00318537	0.0757374	0.00139443
539	0.0749663	0.00204152	0.0758006	0.00188018
540	0.0772825	0.00903018	0.0766789	0.00128669
541	0.0776989	0.0105336	0.0775329	0.000417415
542	0.0739031	0.005137	0.0768806	0.000526256
543	0.0747665	0.00365945	0.0763521	0.00106309
544	0.0749811	0.00416524	0.0760139	0.00128255
545	0.0738424	0.00152165	0.0769635	0.00154676
546	0.0753316	0.0079785	0.0769389	0.00105225
547	0.0768393	0.00325067	0.0748466	0.00145638
548	0.0765933	0.00323365	0.0778309	0.00139654
549	0.073895	0.00311775	0.075604	0.00160778
550	0.0707702	0.00500295	0.0768514	0.000924401
551	0.0724569	0.00414327	0.0757804	0.00143373
552	0.071969	0.00381709	0.076514	0.00109175
553	0.0727407	0.00215321	0.074458	0.00287256
554	0.0685985	0.00634874	0.076206	0.000925732
555	0.0727706	0.00257947	0.075521	0.000728763
556	0.0739606	0.00256198	0.074389	0.00124896
557	0.0710581	0.00359677	0.0763526	0.000684168
558	0.0727719	0.00257965	0.0770239	0.00207223
559	0.0735375	0.00311272	0.0776359	0.0015232
560	0.0733661	0.00290863	0.0745373	0.00192038
561	0.0696785	0.00154053	0.0735766	0.00132876
562	0.0743602	0.00166228	0.0753928	0.00120765
563	0.074761	0.00265732	0.0744327	0.00135598
564	0.0727477	0.00598915	0.0758658	0.00136149
565	0.0696802	0.00154066	0.0733924	0.00166047
566	0.0725184	0.00242906	0.0738747	0.00129603
567	0.0701993	0.0071132	0.0746084	0.000840162
568	0.0710945	0.00515812	0.0738447	0.000740211
569	0.0722266	0.00579992	0.0730783	0.00140768
570	0.0722594	0.00410119	0.0736152	0.00112924
571	0.073371	0.00290938	0.0743641	0.00142096
572	0.0728138	0.00278417	0.0730681	0.00112007
573	0.0713459	0.00197133	0.0748006	0.000902936
574	0.0705036	0.00484309	0.0731309	0.000649531
575	0.0718661	0.00239876	0.0720966	0.00182681
576	0.0680136	0.00852662	0.073143	0.00138484
577	0.075346	0.00798149	0.0729101	0.00151701
578	0.0751276	0.00750258	0.0747411	0.0015048
579	0.0728312	0.00419658	0.0740102	0.00185935
580	0.0747009	0.00529528	0.0726492	0.00183912
581	0.0688829	0.00397513	0.0757134	0.00189956
582	0.0742128	0.00695507	0.0730199	0.00127762
583	0.0755848	0.00259457	0.0730607	0.00105908
584	0.0634339	0.00669529	0.0738977	0.00101681
585	0.0723	0.00397173	0.0743434	0.000939108
586	0.0702743	0.00300178	0.0726171	0.000787572
587	0.0688868	0.00262878	0.0732855	0.000647337
588	0.0705221	0.00236472	0.0722097	0.00122567
589	0.0694453	0.0031335	0.0734185	0.00108073
590	0.0707799	0.00262015	0.0727384	0.00175512
591	0.0687828	0.00399264	0.0724995	0.000962996
592	0.0660238	0.00302843	0.0728735	0.00102302
593	0.0696914	0.00154206	0.0712471	0.0014261
594	0.0696882	0.00321904	0.0724569	0.00130533
595	0.0676916	0.00369764	0.0723068	0.00126011
596	0.0707821	0.00262049	0.0730818	0.00143737
597	0.0667428	0.00553824	0.0724686	0.000973081
598	0.0688908	0.00262942	0.072536	0.000806456
599	0.0701879	0.00128913	0.0725075	0.00156151
600	0.0676597	0.0034056	0.073092	0.00140848
601	0.068462	0.00339586	0.0718307	0.00174619
602	0.0692406	0.00483757	0.0714159	0.00113262
603	0.0701953	0.0042472	0.0733177	0.00198727
604	0.0671593	0.00424046	0.0719417	0.00175976
605	0.0663271	0.00345846	0.0737839	0.00081266
606	0.0707857	0.00262109	0.0745678	0.000306422
607	0.068894	0.00262986	0.0730631	0.000944584
608	0.0721411	0.000767695	0.0745832	0.000755314
609	0.0705298	0.00236589	0.0739113	0.000610087
610	0.0683597	0.00344453	0.0732234	2.64222e-05
611	0.0702681	0.00210573	0.0760123	0.000400414
612	0.0695772	0.000680787	0.0739395	0.000621525
613	0.071587	0.000337339	0.0714996	0.00127346
614	0.0696991	0.00154302	0.0738514	0.00166149
615	0.0694548	0.0031349	0.074485	0.00159618
616	0.0685359	0.00406745	0.0733894	0.00154295
617	0.0691172	0.00235107	0.0725332	0.00176596
618	0.0683626	0.00344487	0.0708087	0.00153174
619	0.0687433	0.00357543	0.0712063	0.00115747
620	0.0720508	0.00388445	0.0726831	0.00140423
621	0.0741227	0.00735868	0.0702646	0.00153571
622	0.0722777	0.00276956	0.0703575	0.00150801
623	0.067997	0.00393706	0.0715471	0.00138523
624	0.0726509	0.00308324	0.0717408	0.000870547
625	0.0729124	0.00332417	0.0715074	0.00109515
626	0.0707935	0.00262202	0.0716306	0.00121765
627	0.0683661	0.00344537	0.0724258	0.000693324
628	0.0724443	0.00104647	0.0716013	0.000691266
629	0.0707947	0.00262218	0.072012	0.000872132
630	0.07207	0.00442569	0.0727227	0.000745892
631	0.0706345	0.00314089	0.0720856	0.000540945
632	0.0734605	0.00487811	0.0721403	0.00167064
633	0.0850641	0.00983426	0.0701078	0.00122585
634	0.0789244	0.00578714	0.0683226	0.00150935
635	0.0745341	0.00521164	0.0692841	0.00069445
636	0.0715637	0.00338463	0.0701944	0.00124925
637	0.072493	0.00414938	0.0694304	0.00116748
638	0.0742018	0.00518229	0.0698561	0.00134066
639	0.0682453	0.00369093	0.0706763	0.000460116
640	0.0711177	0.00202889	0.0701438	0.00160366
641	0.0741907	0.00423199	0.0686941	0.00132673
642	0.0714904	0.00374999	0.0701588	0.00093977
643	0.0709149	0.00324443	0.0692791	0.000932844
644	0.0709153	0.00324449	0.0703679	0.000603124
645	0.0816945	0.0115674	0.0692877	0.000694559
646	0.0797627	0.00714527	0.0694065	0.00106887
647	0.0714384	0.00204118	0.0679553	0.00128924
648	0.0708652	0.0050651	0.0682401	0.000809035
649	0.0736483	0.00188671	0.0678873	0.000238372
650	0.0694486	0.0024934	0.0685161	0.00172025
651	0.0733678	0.00197291	0.0689628	0.00176468
652	0.0836062	0.00815969	0.0696645	0.000726849
653	0.0857888	0.0173759	0.0694285	0.00106153
654	0.0723337	0.00581213	0.0690875	0.00148888
655	0.071643	0.00218758	0.0693309	0.00143474
656	0.0697175	0.00154537	0.0680876	0.00198986
657	0.0692107	0.002898	0.0685453	0.000708812
658	0.06838	0.00344744	0.0682934	0.000525048
659	0.0705304	0.00141673	0.067741	0.00121697
660	0.0712905	0.000346714	0.0690209	0.00182716
661	0.0721644	0.000770574	0.0687844	0.00140539
662	0.066625	0.00371796	0.0680609	0.00154292
663	0.0666253	0.00371803	0.0681535	0.00138678
664	0.0680147	0.00394036	0.0690085	0.00118258
665	0.0677196	0.00370242	0.0679614	0.00128954
666	0.0661468	0.00705793	0.0690738	0.00219574
667	0.0713689	0.0016778	0.0690199	0.00096299
668	0.0672693	0.00233906	0.0685919	0.000767635
669	0.0699957	0.00349448	0.0688122	0.000860735
670	0.0669527	0.00202445	0.0688303	0.0011505
671	0.0694416	0.00127086	0.0665117	0.000276036
672	0.0665042	0.00518533	0.0673127	0.00166565
673	0.0615695	0.00741566	0.0679203	0.00109735
674	0.070817	0.00157363	0.0684998	0.000567268
675	0.0697243	0.00154631	0.0692634	0.000932111
676	0.0720064	0.00217722	0.0674642	0.00131698
677	0.0723382	0.00397732	0.0697431	0.00158674
678	0.0697089	0.00220389	0.0689721	0.00176512
679	0.0697413	0.00264497	0.0688525	0.00190984
680	0.0683672	0.00215733	0.0690751	0.00190653
681	0.0666604	0.00173214	0.0680151	0.00141708
682	0.0669273	0.00399686	0.0676319	0.00164001
683	0.0707162	0.00633978	0.0676676	0.00204388
684	0.0906	0.0240392	0.0671364	0.00170155
685	0.0875166	0.0252515	0.0678235	0.00165194
686	0.0743381	0.0112611	0.0683098	0.00116731
687	0.0684069	0.00618955	0.0677803	0.00124439
688	0.070808	0.00117369	0.066729	0.00151972
689	0.0702851	0.00263345	0.0657274	0.000310897
690	0.0654667	0.00265945	0.0676321	0.00187007
691	0.0651453	0.00382361	0.0698658	0.00122277
692	1.23889	0.00238592	0.895749	0.085596
693	1.63183	0.00631536	1.43244	0.110571
694	1.5183	0.0278077	1.44439	0.0513223
695	1.37792	0.107365	1.34462	0.0520858
696	1.32363	0.163565	1.23664	0.048124
697	1.3291	0.161555	1.16509	0.0510211
698	1.32707	0.127528	1.12468	0.0507481
699	1.30977	0.113647	1.09912	0.0468595
700	1.28463	0.114362	1.05512	0.0237954
701	1.22709	0.0887843	1.00184	0.0327304
702	1.17769	0.0623458	0.942858	0.0573044
703	1.14607	0.0364889	0.897119	0.0556609
704	1.14831	0.0107933	0.884498	0.0584059
705	1.11975	0.0295977	0.888277	0.0541892
706	1.07348	0.0501368	0.891847	0.046998
707	1.04293	0.0730435	0.906411	0.0489316
708	1.04133	0.0660689	0.917172	0.0487976
709	1.06016	0.0229132	0.927213	0.0492128
710	1.04439	0.00361723	0.930727	0.0483637
711	0.997044	0.0208355	0.92748	0.0429288
712	0.988485	0.0408694	0.918548	0.0330654
713	1.00643	0.0561797	0.909123	0.02132
714	0.996239	0.0682595	0.901051	0.0115667
715	0.960818	0.0760708	0.896413	0.00794712
716	0.955203	0.102408	0.891216	0.0116895
717	0.940883	0.122351	0.887077	0.0163505
718	0.948658	0.122117	0.886221	0.0206958
719	0.996723	0.124996	0.886414	0.0228742
720	1.01371	0.102781	0.889183	0.0260814
721	0.985347	0.104844	0.891021	0.0300332
722	0.974063	0.128123	0.89512	0.0317116
723	0.936491	0.131222	0.899011	0.0331698
724	0.913357	0.134644	0.903976	0.0353537
725	0.9158	0.13545	0.90668	0.0368146
726	0.886948	0.137167	0.91091	0.0386213
727	0.859951	0.155405	0.914352	0.0395663
728	0.844803	0.16731	0.918771	0.0392551
729	0.82809	0.159342	0.923638	0.0388869
730	0.823693	0.147072	0.928038	0.0386141
731	0.833497	0.145447	0.933309	0.0369936
732	0.864629	0.135754	0.939694	0.0356682
733	0.867617	0.144214	0.946158	0.0329102
734	0.874636	0.157273	0.953796	0.0308967
735	0.871996	0.151899	0.958107	0.0296081
736	0.83578	0.135713	0.960755	0.0283229
737	0.832686	0.116183	0.963864	0.0289162
738	0.839401	0.119203	0.9646	0.0287197
739	0.857283	0.10414	0.964849	0.0291558
740	0.858581	0.103682	0.963255	0.0295192
741	0.840819	0.120942	0.961852	0.0294974
742	0.847926	0.128772	0.958754	0.0298685
743	0.825678	0.121952	0.955775	0.0316201
744	0.816462	0.105017	0.953322	0.0312396
745	0.791973	0.117714	0.949817	0.0325226
746	0.750624	0.133198	0.948441	0.0344936
747	0.699943	0.144394	0.94307	0.0322638
748	0.69996	0.11901	0.942209	0.0334722
749	0.70655	0.101916	0.940729	0.0338386
750	0.705762	0.0930835	0.938024	0.0328628
751	0.70522	0.0953314	0.936287	0.0331002
752	0.711623	0.110604	0.934085	0.0309699
753	0.725406	0.120149	0.933667	0.0294469
754	0.715846	0.129759	0.932091	0.0285648
755	0.712604	0.141773	0.929499	0.0266335
756	0.70988	0.143605	0.931144	0.0273905
757	0.734257	0.115488	0.9293	0.0284161
758	0.782136	0.0688661	0.925643	0.0252176
759	0.761677	0.0670064	0.924631	0.024714
760	0.758078	0.056058	0.925949	0.0233503
761	0.765736	0.0398174	0.925301	0.0220111
762	0.74137	0.0685172	0.925404	0.0221051
763	0.709167	0.0883719	0.924242	0.0203479
764	0.730112	0.0666526	0.922269	0.0181537
765	0.741539	0.0692304	0.923742	0.0174666
766	0.765649	0.0773747	0.924961	0.0173164
767	0.789955	0.072528	0.925235	0.0165836
768	0.797493	0.0696006	0.923995	0.016237
769	0.784178	0.0633229	0.923533	0.0148917
770	0.7917	0.0520527	0.922439	0.0130594
771	0.786014	0.0747081	0.92276	0.0131119
772	0.781613	0.0898891	0.922443	0.0137042
773	0.782228	0.104996	0.919926	0.0135817
774	0.775589	0.124998	0.917991	0.0125708
775	0.786607	0.129311	0.91519	0.0135371
776	0.800047	0.120444	0.912829	0.0149743
777	0.787275	0.129582	0.910904	0.0155598
778	0.786669	0.119534	0.910967	0.0161724
779	0.787703	0.137145	0.909868	0.0175261
780	0.768777	0.139496	0.907877	0.015928
781	0.759077	0.153055	0.904448	0.015202
782	0.800471	0.134172	0.902516	0.0139114
783	0.855489	0.100778	0.901014	0.014817
784	0.855674	0.120671	0.900752	0.0139895
785	0.829891	0.143011	0.897152	0.0134347
786	0.827187	0.133716	0.893348	0.0124867
787	0.843498	0.109558	0.891806	0.0147903
788	0.835464	0.108454	0.889177	0.0138476
789	0.810626	0.119717	0.885325	0.0154001
790	0.806742	0.128485	0.882177	0.0153886
791	0.788573	0.133388	0.877498	0.0145891
792	0.778846	0.136251	0.874356	0.0151894
793	0.788126	0.141459	0.869868	0.0146438
794	0.81617	0.145662	0.865956	0.0148173
795	0.793895	0.151278	0.868274	0.0185258
796	0.82123	0.146034	0.856593	0.015537
797	0.853017	0.113022	0.854404	0.0136586
798	0.886344	0.0966346	0.85431	0.016641
799	0.898914	0.103677	0.850699	0.0181594
800	0.912623	0.109869	0.84703	0.0176507
801	0.899083	0.117696	0.844035	0.0148193
802	0.913407	0.126283	0.840677	0.0163006
803	0.890043	0.142638	0.836667	0.0138182
804	0.892152	0.161468	0.838262	0.0179476
805	0.872444	0.165466	0.828854	0.0131845
806	0.868674	0.183711	0.831475	0.0134701
807	0.828547	0.195778	0.827417	0.0134128
808	0.81851	0.214277	0.824036	0.0133211
809	0.806139	0.229873	0.820061	0.0129478
810	0.816459	0.246372	0.819405	0.0116657
811	0.805796	0.22125	0.819496	0.0165669
812	0.824273	0.233582	0.822333	0.0177698
813	0.834267	0.25954	0.813685	0.0130131
814	0.870198	0.274713	0.818625	0.0216328
815	0.909305	0.286634	0.807714	0.0150054
816	0.930248	0.304742	0.809486	0.0131522
817	1.00746	0.310327	0.81017	0.018594
818	1.09188	0.325159	0.809292	0.0177868
819	1.16965	0.389881	0.804418	0.0154589
820	1.28973	0.456599	0.802299	0.0174456
821	1.52889	0.640623	0.802687	0.0136031
822	#NUM!	#NUM!	0.802167	0.0189456
823	#NUM!	#NUM!	0.795946	0.0205603
824	#NUM!	#NUM!	0.795088	0.018269
825	#NUM!	#NUM!	0.794166	0.0204248
826	#NUM!	#NUM!	0.791644	0.015524
827	#NUM!	#NUM!	0.795942	0.0223219
828	#NUM!	#NUM!	0.796806	0.025688
829	#NUM!	#NUM!	0.7928	0.0191524
830	#NUM!	#NUM!	0.789958	0.0180263
831	#NUM!	#NUM!	0.792536	0.0224233
832	#NUM!	#NUM!	0.788209	0.0223566
833	#NUM!	#NUM!	0.78894	0.0218601
834	#NUM!	#NUM!	0.79068	0.0252824
835	#NUM!	#NUM!	0.788511	0.0231085
836	#NUM!	#NUM!	0.791961	0.0261583
837	#NUM!	#NUM!	0.787435	0.0247141
838	#NUM!	#NUM!	0.788786	0.0280026
839	#NUM!	#NUM!	0.785251	0.0259555
840	#NUM!	#NUM!	0.792866	0.0330771
841	#NUM!	#NUM!	0.787048	0.0282816
842	#NUM!	#NUM!	0.787298	0.0313991
843	#NUM!	#NUM!	0.790227	0.0266943
844	#NUM!	#NUM!	0.786347	0.0323726
845	#NUM!	#NUM!	0.785229	0.0304174
846	#NUM!	#NUM!	0.793978	0.0334916
847	#NUM!	#NUM!	0.791219	0.0356037
848	#NUM!	#NUM!	0.77963	0.031474
849	#NUM!	#NUM!	0.788506	0.0258601
850	#NUM!	#NUM!	0.79174	0.038091
851	#NUM!	#NUM!	0.793723	0.0339884
852	#NUM!	#NUM!	0.799826	0.0354235
853	#NUM!	#NUM!	0.788754	0.0347076
854	#NUM!	#NUM!	0.792611	0.0350735
855	#NUM!	#NUM!	0.785546	0.0361027
856	#NUM!	#NUM!	0.789578	0.0346745
857	#NUM!	#NUM!	0.795023	0.0429876
858	#NUM!	#NUM!	0.79825	0.0416884
859	#NUM!	#NUM!	0.800879	0.0463199
860	#NUM!	#NUM!	0.799816	0.0428704
861	#NUM!	#NUM!	0.815222	0.0553759
862	#NUM!	#NUM!	0.803764	0.0523725
863	#NUM!	#NUM!	0.808693	0.0455347
864	#NUM!	#NUM!	0.813039	0.0606721
865	#NUM!	#NUM!	0.809097	0.0544465
866	#NUM!	#NUM!	0.814538	0.0539782
867	#NUM!	#NUM!	0.810613	0.0525109
868	#NUM!	#NUM!	0.82168	0.0549317
869	#NUM!	#NUM!	0.827089	0.0646272
870	#NUM!	#NUM!	0.821327	0.0667289
871	#NUM!	#NUM!	0.826023	0.0653513
872	#NUM!	#NUM!	0.846537	0.0867405
873	#NUM!	#NUM!	0.843372	0.0777615
874	#NUM!	#NUM!	0.836596	0.0737556
875	#NUM!	#NUM!	0.854569	0.0910188
876	#NUM!	#NUM!	0.845164	0.0824523
877	#NUM!	#NUM!	0.843368	0.0806625
878	#NUM!	#NUM!	0.847	0.086238
879	#NUM!	#NUM!	0.863503	0.093999
880	#NUM!	#NUM!	0.861429	0.101017
881	#NUM!	#NUM!	0.881659	0.11899
882	#NUM!	#NUM!	0.858686	0.102648
883	#NUM!	#NUM!	0.883587	0.124025
884	#NUM!	#NUM!	0.892077	0.128421
885	#NUM!	#NUM!	0.904003	0.136798
886	#NUM!	#NUM!	0.914079	0.147648
887	#NUM!	#NUM!	0.913858	0.138433
888	#NUM!	#NUM!	0.940648	0.168884
889	#NUM!	#NUM!	0.943144	0.167584
890	#NUM!	#NUM!	0.950402	0.180056
891	#NUM!	#NUM!	0.975728	0.205302
892	#NUM!	#NUM!	0.984019	0.213062
893	#NUM!	#NUM!	0.988232	0.215074
894	#NUM!	#NUM!	1.03494	0.25799
895	#NUM!	#NUM!	1.0802	0.303347
896	#NUM!	#NUM!	1.10422	0.322214
897	#NUM!	#NUM!	1.1818	0.393438
898	#NUM!	#NUM!	1.28963	0.498504
899	#NUM!	#NUM!	1.50176	0.714495
900	#NUM!	#NUM!	#NUM!	#NUM!
901	#NUM!	#NUM!	#NUM!	#NUM!
902	#NUM!	#NUM!	#NUM!	#NUM!
903	#NUM!	#NUM!	#NUM!	#NUM!
904	#NUM!	#NUM!	#NUM!	#NUM!
905	#NUM!	#NUM!	#NUM!	#NUM!
906	#NUM!	#NUM!	#NUM!	#NUM!
907	#NUM!	#NUM!	#NUM!	#NUM!
908	#NUM!	#NUM!	#NUM!	#NUM!
909	#NUM!	#NUM!	#NUM!	#NUM!
910	#NUM!	#NUM!	#NUM!	#NUM!
911	#NUM!	#NUM!	#NUM!	#NUM!
912	#NUM!	#NUM!	#NUM!	#NUM!
913	#NUM!	#NUM!	#NUM!	#NUM!
914	#NUM!	#NUM!	#NUM!	#NUM!
915	#NUM!	#NUM!	#NUM!	#NUM!
916	#NUM!	#NUM!	#NUM!	#NUM!
917	#NUM!	#NUM!	#NUM!	#NUM!
918	#NUM!	#NUM!	#NUM!	#NUM!
919	#NUM!	#NUM!	#NUM!	#NUM!
920	#NUM!	#NUM!	#NUM!	#NUM!
921	#NUM!	#NUM!	#NUM!	#NUM!
922	#NUM!	#NUM!	#NUM!	#NUM!
923	#NUM!	#NUM!	#NUM!	#NUM!
924	#NUM!	#NUM!	#NUM!	#NUM!
925	#NUM!	#NUM!	#NUM!	#NUM!
926	#NUM!	#NUM!	#NUM!	#NUM!
927	#NUM!	#NUM!	#NUM!	#NUM!
928	#NUM!	#NUM!	#NUM!	#NUM!
929	#NUM!	#NUM!	#NUM!	#NUM!
930	#NUM!	#NUM!	#NUM!	#NUM!
931	#NUM!	#NUM!	#NUM!	#NUM!
932	#NUM!	#NUM!	#NUM!	#NUM!
933	#NUM!	#NUM!	#NUM!	#NUM!
934	#NUM!	#NUM!	#NUM!	#NUM!
935	#NUM!	#NUM!	#NUM!	#NUM!
936	#NUM!	#NUM!	#NUM!	#NUM!
937	#NUM!	#NUM!	#NUM!	#NUM!
938	#NUM!	#NUM!	#NUM!	#NUM!
939	#NUM!	#NUM!	#NUM!	#NUM!
940	#NUM!	#NUM!	#NUM!	#NUM!
941	#NUM!	#NUM!	#NUM!	#NUM!
942	#NUM!	#NUM!	#NUM!	#NUM!
943	#NUM!	#NUM!	#NUM!	#NUM!
944	#NUM!	#NUM!	#NUM!	#NUM!
945	#NUM!	#NUM!	#NUM!	#NUM!
946	#NUM!	#NUM!	#NUM!	#NUM!
947	#NUM!	#NUM!	#NUM!	#NUM!
948	#NUM!	#NUM!	#NUM!	#NUM!
949	#NUM!	#NUM!	#NUM!	#NUM!
950	#NUM!	#NUM!	#NUM!	#NUM!
951	#NUM!	#NUM!	#NUM!	#NUM!
952	#NUM!	#NUM!	#NUM!	#NUM!
953	#NUM!	#NUM!	#NUM!	#NUM!
954	#NUM!	#NUM!	#NUM!	#NUM!
955	#NUM!	#NUM!	#NUM!	#NUM!
956	#NUM!	#NUM!	#NUM!	#NUM!
957	#NUM!	#NUM!	#NUM!	#NUM!
958	#NUM!	#NUM!	#NUM!	#NUM!
959	#NUM!	#NUM!	#NUM!	#NUM!
960	#NUM!	#NUM!	#NUM!	#NUM!
961	#NUM!	#NUM!	#NUM!	#NUM!
962	#NUM!	#NUM!	#NUM!	#NUM!
963	#NUM!	#NUM!	#NUM!	#NUM!
964	#NUM!	#NUM!	#NUM!	#NUM!
965	#NUM!	#NUM!	#NUM!	#NUM!
966	#NUM!	#NUM!	#NUM!	#NUM!
967	#NUM!	#NUM!	#NUM!	#NUM!
968	#NUM!	#NUM!	#NUM!	#NUM!
969	#NUM!	#NUM!	#NUM!	#NUM!
970	#NUM!	#NUM!	#NUM!	#NUM!
971	#NUM!	#NUM!	#NUM!	#NUM!
972	#NUM!	#NUM!	#NUM!	#NUM!
973	#NUM!	#NUM!	#NUM!	#NUM!
974	#NUM!	#NUM!	#NUM!	#NUM!
975	#NUM!	#NUM!	#NUM!	#NUM!
976	#NUM!	#NUM!	#NUM!	#NUM!
977	#NUM!	#NUM!	#NUM!	#NUM!
978	#NUM!	#NUM!	#NUM!	#NUM!
979	#NUM!	#NUM!	#NUM!	#NUM!
980	#NUM!	#NUM!	#NUM!	#NUM!
981	#NUM!	#NUM!	#NUM!	#NUM!
982	#NUM!	#NUM!	#NUM!	#NUM!
983	#NUM!	#NUM!	#NUM!	#NUM!
984	#NUM!	#NUM!	#NUM!	#NUM!
985	#NUM!	#NUM!	#NUM!	#NUM!
986	#NUM!	#NUM!	#NUM!	#NUM!
987	#NUM!	#NUM!	#NUM!	#NUM!
988	#NUM!	#NUM!	#NUM!	#NUM!
989	#NUM!	#NUM!	#NUM!	#NUM!
990	#NUM!	#NUM!	#NUM!	#NUM!
991	#NUM!	#NUM!	#NUM!	#NUM!
	#NUM!	#NUM!	#NUM!	#NUM!

## Sheet: H2O2 leaf
time (s)	Arabidopsis shoot		Barley shoot
	Mean	SE	Mean	SE
0	0.166703	0.0241523	0.141934	0.00473632
1	0.173784	0.0300858	0.162413	0.00805758
2	0.159211	0.037354	0.150527	0.00383762
3	0.160453	0.0274246	0.162433	0.0080595
4	0.150021	0.0208991	0.146257	0.000450972
5	0.170063	0.0392807	0.168464	0.0226511
6	0.133574	0.0158015	0.166322	0.00421031
7	0.153939	0.0220125	0.167078	0.040984
8	0.145226	0.0233538	0.154445	0.00768237
9	0.134918	0.0151019	0.15392	0.0166575
10	0.159234	0.0282738	0.15822	0.0123707
11	0.15786	0.0291746	0.168536	0.0226799
12	0.148676	0.0267963	0.150626	0.00381737
13	0.156824	0.0393806	0.158689	0.032558
14	0.153301	0.0407073	0.190046	0.0441692
15	0.160164	0.0302934	0.158284	0.0124001
16	0.165121	0.0421729	0.14209	0.00478282
17	0.124055	0.020751	0.164321	0.0270087
18	0.148597	0.0345737	0.168627	0.0227242
19	0.157686	0.0400273	0.142118	0.00479362
20	0.148926	0.0226708	0.14846	0.0222916
21	0.145095	0.0356842	0.142132	0.00479802
22	0.148948	0.0226853	0.164373	0.0270326
23	0.145595	0.0252625	0.154595	0.00764107
24	0.141096	0.0257559	0.152012	0.0394239
25	0.136665	0.0173386	0.136585	0.0103919
26	0.159726	0.038694	0.148512	0.0223149
27	0.150919	0.0419172	0.146475	0.000521072
28	0.140971	0.0272516	0.164432	0.0270587
29	0.149188	0.0428084	0.14854	0.0223275
30	0.13509	0.0287094	0.162719	0.00816169
31	0.147442	0.0239548	0.177233	0.0312537
32	0.128512	0.019493	0.168777	0.0227907
33	0.144733	0.0245942	0.168791	0.0227977
34	0.148784	0.0347095	0.158478	0.0124773
35	0.149567	0.0356222	0.154193	0.0167757
36	0.153492	0.032665	0.168827	0.0228131
37	0.153505	0.0326748	0.177319	0.0312982
38	0.14725	0.0346227	0.164562	0.0271259
39	0.147263	0.0346331	0.168871	0.0228376
40	0.158731	0.0411978	0.150909	0.00372196
41	0.153563	0.0327179	0.159011	0.0327278
42	0.146449	0.0235982	0.176213	0.00512319
43	0.143865	0.0269895	0.1253	0.0207672
44	0.147327	0.0346811	0.183935	0.0378604
45	0.161746	0.0376814	0.154311	0.0168243
46	0.143903	0.0270151	0.159071	0.0327548
47	0.161054	0.0319472	0.158629	0.0125377
48	0.155351	0.0410438	0.154342	0.0168388
49	0.144929	0.0247336	0.159104	0.0327727
50	0.137695	0.0197411	0.164705	0.0271928
51	0.156416	0.0323066	0.15913	0.0327893
52	0.14743	0.0347567	0.164732	0.0272089
53	0.157082	0.0304465	0.173236	0.0357083
54	0.146723	0.0269649	0.16301	0.00828322
55	0.162854	0.0383441	0.158723	0.0125835
56	0.135791	0.0297071	0.154434	0.016886
57	0.161916	0.0378039	0.15848	0.0110594
58	0.165089	0.0438046	0.163052	0.00829037
59	0.155513	0.0411668	0.148873	0.0224826
60	0.15394	0.0412006	0.151113	0.00366222
61	0.148779	0.0253488	0.189327	0.0197501
62	0.136094	0.0162329	0.166966	0.00443571
63	0.147583	0.0348739	0.180863	0.0112623
64	0.141318	0.0378293	0.166994	0.00444029
65	0.135903	0.0297922	0.163138	0.00830972
66	0.15206	0.0424359	0.133663	0.0289111
67	0.146888	0.0270757	0.170555	0.000908969
68	0.135164	0.0193832	0.16151	0.0139657
69	0.147289	0.0364571	0.151212	0.00366036
70	0.162104	0.0379475	0.177417	0.0147972
71	0.172229	0.041386	0.1589	0.0126134
72	0.155743	0.0317556	0.167083	0.0044441
73	0.155757	0.0317657	0.169285	0.022981
74	0.159065	0.0462576	0.163238	0.00832128
75	0.134478	0.0177285	0.158679	0.0110529
76	0.153803	0.0427052	0.170663	0.000918273
77	0.151326	0.0337931	0.195518	0.0138244
78	0.14899	0.0254879	0.189573	0.0197992
79	0.147801	0.0350419	0.177551	0.0148313
80	0.155819	0.0414024	0.140247	0.0353721
81	0.137908	0.0151645	0.164729	0.0170227
82	0.155879	0.0318553	0.187093	0.00532376
83	0.142404	0.0289459	0.167234	0.00445972
84	0.156874	0.0326314	0.167246	0.00446102
85	0.160575	0.0393278	0.167259	0.00446232
86	0.143627	0.0263006	0.170806	0.000928051
87	0.154823	0.0317111	0.159102	0.0126457
88	0.139734	0.0292652	0.16342	0.00834136
89	0.130708	0.0211234	0.151444	0.00364381
90	0.141708	0.0277707	0.176825	0.00504128
91	0.444275	0.144327	0.192494	5.92549e-05
92	0.360162	0.116699	0.155358	0.00752206
93	0.272247	0.0855592	0.18725	0.00533446
94	0.23346	0.0725681	0.177756	0.01485
95	0.219887	0.06626	0.184224	0.00840335
96	0.226783	0.0636978	0.13397	0.0289608
97	0.210952	0.0516777	0.176929	0.00504359
98	0.18309	0.0385918	0.167428	0.004471
99	0.177464	0.0408323	0.181364	0.0113184
100	0.164445	0.0327514	0.181382	0.0113226
101	0.149987	0.0258846	0.171011	0.000939398
102	0.147851	0.0242418	0.167485	0.00447956
103	0.16379	0.04541	0.159772	0.0329836
104	0.164882	0.0402393	0.192986	0.0299645
105	0.18312	0.0397463	0.186451	0.0234184
106	0.176468	0.0227419	0.21885	0.0487257
107	0.196702	0.0455315	0.22954	0.0474395
108	0.208538	0.0472878	0.234877	0.0421943
109	0.218916	0.0500829	0.306639	0.0392007
110	0.235635	0.0503269	0.335599	0.00457803
111	0.238643	0.0476132	0.38684	0.00508803
112	0.255007	0.044282	0.423711	0.0158749
113	0.25745	0.0395685	0.4577	0.0412261
114	0.264858	0.0336772	0.505553	0.0494674
115	0.295344	0.0297645	0.526805	0.0576581
116	0.304413	0.0225568	0.547361	0.0711449
117	0.329577	0.014282	0.560741	0.0837168
118	0.334892	0.0108554	0.567187	0.0804926
119	0.353645	0.00640382	0.573615	0.089074
120	0.358706	0.0229394	0.579264	0.0969354
121	0.375081	0.0335172	0.575102	0.103945
122	0.388146	0.0410866	0.584974	0.0979116
123	0.392345	0.0516319	0.574011	0.101223
124	0.405057	0.0583221	0.583039	0.0973824
125	0.424121	0.0598306	0.569679	0.1084
126	0.414056	0.0766059	0.563765	0.10885
127	0.434772	0.0765754	0.566761	0.104088
128	0.427436	0.0856068	0.552854	0.107216
129	0.435545	0.0855115	0.554317	0.0973876
130	0.428176	0.090235	0.545845	0.0951625
131	0.427875	0.0922987	0.544938	0.0899068
132	0.440012	0.0829688	0.538295	0.0900659
133	0.440117	0.0854853	0.531806	0.0863531
134	0.435811	0.0885685	0.519127	0.0928446
135	0.440285	0.0866311	0.520957	0.0782536
136	0.436608	0.0907462	0.519978	0.0847162
137	0.442319	0.0890346	0.514899	0.0790734
138	0.453043	0.0883351	0.514699	0.0819905
139	0.442249	0.0948067	0.510555	0.0815207
140	0.444448	0.0946155	0.505281	0.0757152
141	0.44269	0.095788	0.487265	0.0834577
142	0.450656	0.0911603	0.490325	0.0861007
143	0.441349	0.0929652	0.478057	0.0833874
144	0.446	0.0886914	0.483557	0.0742422
145	0.445166	0.0869605	0.47768	0.077146
146	0.434656	0.0872719	0.47656	0.0806875
147	0.452924	0.0766802	0.462746	0.0764361
148	0.434443	0.081166	0.461173	0.0745139
149	0.421464	0.0834982	0.452389	0.0765254
150	0.431283	0.0746818	0.462927	0.0702524
151	0.43358	0.069292	0.454192	0.0719943
152	0.42333	0.0676523	0.441635	0.0879121
153	0.416796	0.0684268	0.442483	0.0765699
154	0.410186	0.0661499	0.435619	0.0756541
155	0.409681	0.0629845	0.43803	0.0778029
156	0.405997	0.0609443	0.444352	0.05518
157	0.394989	0.062764	0.437927	0.0708589
158	0.393132	0.0594278	0.428651	0.0799823
159	0.390705	0.0585602	0.439285	0.0656433
160	0.400781	0.0532269	0.417955	0.0757402
161	0.393543	0.0558994	0.423883	0.0744794
162	0.380348	0.0589257	0.416784	0.0814031
163	0.388682	0.0548683	0.419378	0.0628206
164	0.394652	0.0538149	0.426463	0.0696532
165	0.389841	0.0508102	0.402547	0.07325
166	0.372151	0.0615936	0.408576	0.0580405
167	0.385237	0.050095	0.40846	0.0646907
168	0.382063	0.055496	0.397942	0.0759968
169	0.387539	0.0512053	0.39702	0.0749072
170	0.382625	0.0517099	0.401926	0.0648906
171	0.371588	0.0530451	0.397462	0.0670073
172	0.375619	0.0504442	0.385131	0.0708779
173	0.372216	0.049684	0.393934	0.0563432
174	0.371377	0.0450404	0.386964	0.0639578
175	0.363262	0.0497071	0.393176	0.0552045
176	0.379375	0.0429773	0.384477	0.0611051
177	0.377167	0.0421649	0.385553	0.054004
178	0.363774	0.0465902	0.364616	0.0666077
179	0.3591	0.0458979	0.364949	0.0668173
180	0.35979	0.0453877	0.367947	0.0696922
181	0.363259	0.043268	0.36193	0.0635519
182	0.343386	0.0490496	0.358412	0.0599099
183	0.351722	0.0456902	0.359715	0.0610893
184	0.349036	0.0441377	0.348309	0.0691839
185	0.346281	0.0437099	0.363122	0.0548477
186	0.347851	0.042705	0.362408	0.053993
187	0.340074	0.0424753	0.354892	0.0658344
188	0.344425	0.0414902	0.338563	0.0706194
189	0.344268	0.0387944	0.348358	0.0591051
190	0.337618	0.0416861	0.351595	0.052154
191	0.324002	0.0479404	0.336448	0.0565596
192	0.341762	0.0389415	0.32861	0.0602803
193	0.327453	0.0371526	0.335855	0.0557863
194	0.332384	0.0360769	0.345936	0.0460735
195	0.321337	0.037626	0.339937	0.0500455
196	0.322757	0.0362057	0.337729	0.0477269
197	0.319301	0.0367184	0.330779	0.0502831
198	0.336577	0.0311243	0.323873	0.0549598
199	0.328046	0.0314776	0.321607	0.0526121
200	0.314255	0.0365144	0.334977	0.0344739
201	0.325364	0.0327154	0.327027	0.0578367
202	0.32561	0.0317129	0.330336	0.0397364
203	0.316593	0.0317416	0.319871	0.0504955
204	0.317824	0.0304542	0.323137	0.0419758
205	0.319415	0.0295163	0.312456	0.0557323
206	0.316078	0.0293485	0.31199	0.0423676
207	0.323064	0.0290988	0.314181	0.0573109
208	0.309769	0.0265251	0.307874	0.0380981
209	0.315047	0.0266966	0.294467	0.051729
210	0.30954	0.0275164	0.315597	0.0456785
211	0.304561	0.027783	0.306382	0.0492294
212	0.300418	0.027516	0.320329	0.0385252
213	0.299562	0.0282599	0.293916	0.0651975
214	0.314171	0.0274781	0.295242	0.0521807
215	0.304896	0.0277548	0.292324	0.0492082
216	0.307447	0.0243643	0.293912	0.0507415
217	0.300298	0.02694	0.301203	0.0436714
218	0.300601	0.0236523	0.304659	0.0341877
219	0.28486	0.0250796	0.288786	0.0597397
220	0.300752	0.0240062	0.291344	0.0479336
221	0.292742	0.0210501	0.305076	0.0344091
222	0.296713	0.0216142	0.303515	0.0327649
223	0.288376	0.0202378	0.294889	0.0512733
224	0.291762	0.018183	0.29906	0.0410557
225	0.294316	0.0231211	0.283151	0.053755
226	0.281664	0.0196199	0.290607	0.0324853
227	0.285293	0.0191129	0.285416	0.0415684
228	0.282205	0.0201186	0.27086	0.0413072
229	0.283864	0.0167511	0.289237	0.0452881
230	0.300177	0.0237476	0.312151	0.0291041
231	0.296995	0.0193411	0.276856	0.0471273
232	0.29044	0.0193464	0.285678	0.0271809
233	0.269644	0.017471	0.289742	0.0311758
234	0.282219	0.0142855	0.287906	0.0292701
235	0.298698	0.0142648	0.27883	0.034496
236	0.295364	0.0264964	0.284593	0.0402034
237	0.291698	0.0267125	0.286578	0.0421333
238	0.280208	0.0160195	0.284826	0.0403249
239	0.2898	0.0294732	0.298603	0.0267227
240	0.288185	0.0270315	0.272198	0.0419582
241	0.292908	0.0204153	0.296073	0.0370008
242	0.275074	0.0181211	0.272418	0.0420719
243	0.276801	0.0172368	0.28893	0.0297383
244	0.27983	0.0218849	0.268676	0.0382235
245	0.269193	0.0163317	0.270885	0.0403886
246	0.280185	0.018716	0.289242	0.0298814
247	0.277531	0.0245467	0.278299	0.0332797
248	0.278451	0.016206	0.293929	0.0214724
249	0.277975	0.014025	0.267	0.0362705
250	0.28175	0.0176498	0.280447	0.035247
251	0.278241	0.0166586	0.271497	0.040671
252	0.292924	0.0266465	0.275456	0.0445857
253	0.271714	0.0118703	0.270289	0.0249387
254	0.279502	0.0169269	0.280848	0.0354407
255	0.280737	0.0158622	0.282013	0.0221111
256	0.266107	0.0174021	0.277084	0.031553
257	0.280077	0.0201552	0.267768	0.0366297
258	0.268201	0.0148372	0.251746	0.0393541
259	0.276429	0.0176991	0.286626	0.0135072
260	0.272387	0.0161102	0.268034	0.0367435
261	0.26029	0.0163445	0.268124	0.0367886
262	0.289942	0.0217825	0.281625	0.0357807
263	0.256444	0.0106806	0.249647	0.0599448
264	0.261488	0.0131414	0.275634	0.0297069
265	0.262587	0.021019	0.282736	0.00926839
266	0.275359	0.0216278	0.26909	0.0230273
267	0.278103	0.0208136	0.266412	0.0347723
268	0.28009	0.0148745	0.257248	0.0255641
269	0.279244	0.0182372	0.273817	0.0276017
270	0.262993	0.011139	0.276671	0.0159129
271	0.264254	0.0176657	0.261807	0.0488042
272	0.275436	0.0189491	0.264767	0.0328854
273	0.270317	0.0222077	0.275408	0.0434812
274	0.271648	0.0237835	0.267028	0.035056
275	0.280907	0.028041	0.281618	0.0205961
276	0.275455	0.0233024	0.283994	0.0228992
277	0.280476	0.0185458	0.248659	0.0583723
278	0.278583	0.0249739	0.271881	0.0397102
279	0.278176	0.0249839	0.253552	0.0402099
280	0.281179	0.0229324	0.282083	0.0207977
281	0.2693	0.0163145	0.263161	0.0308447
282	0.268902	0.0311638	0.260584	0.0471089
283	0.274881	0.0202199	0.27059	0.0236656
284	0.273921	0.0254138	0.265833	0.033382
285	0.275073	0.0202773	0.273222	0.0116606
286	0.274176	0.0202312	0.282631	0.0209966
287	0.272985	0.0214081	0.261172	0.0285456
288	0.260193	0.0167057	0.27056	0.0378875
289	0.274442	0.0203017	0.289454	0.0145615
290	0.272263	0.0300894	0.26641	0.0190641
291	0.288662	0.0364449	0.278586	0.0166291
292	0.276865	0.0254367	0.298017	0.0109439
293	0.292756	0.038446	0.289873	0.0146484
294	0.291235	0.0340481	0.266769	0.0336936
295	0.280912	0.028946	0.256903	0.0237817
296	0.285122	0.0334471	0.264263	0.016519
297	0.283012	0.0345954	0.2743	0.0264976
298	0.283331	0.0289064	0.257621	0.0433041
299	0.288098	0.0315111	0.259914	0.0265996
300	0.264917	0.0217265	0.279412	0.0168788
301	0.289664	0.0361771	0.262397	0.0289713
302	0.282784	0.0291551	0.269541	0.0360686
303	0.284186	0.0281547	0.274827	0.0267103
304	0.282474	0.0292961	0.254821	0.0212465
305	0.29035	0.0371771	0.253232	0.0386
306	0.276545	0.0310664	0.253305	0.0386401
307	0.273551	0.0221348	0.27018	0.0218784
308	0.275603	0.0283157	0.265236	0.0168751
309	0.282	0.031561	0.234112	0.0424654
310	0.278985	0.0318	0.253598	0.0387735
311	0.280007	0.0301328	0.248635	0.0337781
312	0.281933	0.0251474	0.260918	0.0270164
313	0.298878	0.0350626	0.260995	0.0270467
314	0.284951	0.0313314	0.261073	0.0270771
315	0.2863	0.0296159	0.268465	0.0197921
316	0.270834	0.0247047	0.263562	0.0294635
317	0.275161	0.0299128	0.268632	0.0344868
318	0.267918	0.0260319	0.255854	0.0216625
319	0.28391	0.0358285	0.263802	0.0295635
320	0.282815	0.0294629	0.263325	0.0143935
321	0.278246	0.0278329	0.263402	0.01441
322	0.277225	0.0279679	0.252177	0.0368304
323	0.270967	0.0249793	0.260598	0.0115076
324	0.274923	0.0218079	0.246765	0.0313325
325	0.267683	0.0253673	0.256359	0.0218312
326	0.269176	0.0198892	0.24973	0.0342215
327	0.278273	0.0280828	0.266666	0.0173875
328	0.271438	0.0174784	0.256576	0.0219072
329	0.269173	0.0277243	0.276882	0.0128241
330	0.282526	0.0269253	0.264641	0.0298583
331	0.273758	0.0306135	0.256812	0.0219816
332	0.274769	0.0346336	0.250178	0.0343907
333	0.282506	0.0399031	0.252977	0.0371567
334	0.267288	0.0226566	0.274839	0.0252
335	0.263065	0.0236744	0.282277	0.0178893
336	0.262437	0.0211939	0.260048	0.0249718
337	0.275048	0.025522	0.242005	0.025992
338	0.287243	0.0422925	0.253365	0.0373177
339	0.257841	0.0195059	0.25741	0.0222125
340	0.27081	0.0281573	0.257482	0.0222363
341	0.268971	0.0269872	0.263143	0.0278496
342	0.288935	0.0364647	0.272931	0.0228779
343	0.277781	0.0309069	0.251002	0.0347365
344	0.275064	0.0311318	0.275355	0.0104873
345	0.284274	0.0331013	0.278225	0.0279993
346	0.276047	0.0323358	0.244682	0.0515953
347	0.263794	0.0175567	0.275513	0.0399257
348	0.276714	0.0259862	0.268655	0.0330194
349	0.264533	0.0177961	0.261069	0.0253852
350	0.270914	0.0205911	0.27863	0.013429
351	0.276843	0.0237506	0.263986	0.0281861
352	0.276446	0.0313592	0.266385	0.0497061
353	0.269586	0.0233542	0.261992	0.0452792
354	0.268041	0.0231069	0.273982	0.0233096
355	0.259423	0.0219887	0.271708	0.0209749
356	0.281738	0.0291069	0.273995	0.0379559
357	0.263803	0.01942	0.28885	0.0232488
358	0.28519	0.0327197	0.262456	0.0454938
359	0.264294	0.0176844	0.262543	0.0455468
360	0.266012	0.0182508	0.267158	0.0309261
361	0.279929	0.035351	0.257642	0.040566
362	0.266372	0.0167232	0.238007	0.0443007
363	0.266779	0.0246758	0.274778	0.023658
364	0.281603	0.0363296	0.249856	0.0326681
365	0.27416	0.027658	0.262411	0.0259697
366	0.261398	0.0205741	0.22764	0.0608483
367	0.255576	0.0149214	0.259671	0.0231646
368	0.265658	0.0262777	0.261351	0.0100071
369	0.2715	0.0210442	0.241135	0.0237525
370	0.273339	0.0346332	0.247255	0.0298386
371	0.280904	0.0357259	0.265602	0.0289121
372	0.264715	0.0247588	0.26354	0.0460438
373	0.273197	0.027944	0.235754	0.0416713
374	0.27167	0.0360551	0.264562	0.0129552
375	0.249744	0.00855664	0.25351	0.0359001
376	0.275309	0.0319811	0.257308	0.0204074
377	0.267327	0.0335117	0.254585	0.0176356
378	0.279189	0.0312878	0.253722	0.0359863
379	0.276345	0.0336799	0.260535	0.023498
380	0.279407	0.0313843	0.270914	0.0190072
381	0.244691	0.0240089	0.260694	0.0235487
382	0.283455	0.0350937	0.236366	0.0419405
383	0.269224	0.0254239	0.269839	0.00296179
384	0.270574	0.0310002	0.262507	0.0103805
385	0.252889	0.0179719	0.254238	0.0361791
386	0.274839	0.0403539	0.26848	0.0162498
387	0.272677	0.021652	0.238893	0.0207441
388	0.268319	0.0240073	0.262792	0.0104586
389	0.266275	0.0253439	0.25162	0.0333807
390	0.276681	0.0325547	0.248735	0.0111497
391	0.257687	0.0235186	0.252271	0.0146357
392	0.267716	0.0254791	0.257514	0.0391485
393	0.259757	0.0371501	0.264459	0.0267359
394	0.249511	0.0146232	0.248938	0.0304915
395	0.263118	0.0281731	0.264609	0.0267974
396	0.254147	0.0162913	0.257821	0.039293
397	0.249442	0.0118752	0.24612	0.0511161
398	0.285244	0.0365188	0.261931	0.0240034
399	0.272936	0.0301802	0.276883	0.00915558
400	0.257438	0.0135166	0.227017	0.0591259
401	0.266897	0.027143	0.252986	0.014919
402	0.249756	0.0172359	0.24669	0.0279272
403	0.268974	0.0329089	0.243737	0.0485238
404	0.266912	0.0257883	0.246818	0.0279947
405	0.275527	0.0290784	0.24688	0.0280213
406	0.261491	0.0285262	0.243931	0.0486323
407	0.267422	0.0273357	0.264142	0.0109568
408	0.270902	0.0318783	0.264218	0.0109695
409	0.26397	0.0183751	0.25876	0.0397291
410	0.258847	0.0224171	0.261048	0.00769328
411	0.263914	0.0286465	0.267274	0.0138552
412	0.264142	0.0274567	0.250241	0.0116718
413	0.264661	0.0287282	0.257134	0.0185141
414	0.265637	0.0274783	0.263087	0.0244164
415	0.257917	0.0224878	0.270627	0.0169827
416	0.267647	0.0275796	0.263249	0.0244674
417	0.268331	0.0250162	0.269077	0.030245
418	0.253667	0.0253413	0.238819	0.0430101
419	0.271548	0.0312058	0.266411	0.0275003
420	0.25789	0.0213763	0.26797	0.0140697
421	0.262152	0.0290505	0.253927	0.0343325
422	0.265623	0.0187591	0.242162	0.0462058
423	0.259106	0.0242032	0.268193	0.0141564
424	0.277439	0.0357577	0.257084	0.0373708
425	0.258627	0.0241906	0.281832	0.0127398
426	0.26705	0.0292134	0.258126	0.0188627
427	0.264632	0.0291656	0.257325	0.0374621
428	0.261579	0.0230804	0.254926	0.0155717
429	0.270161	0.0243342	0.242673	0.0464353
430	0.261517	0.0294904	0.241803	0.021831
431	0.270393	0.0353498	0.238558	0.0185496
432	0.271106	0.0243451	0.267392	0.0278787
433	0.260734	0.0130494	0.285285	0.0157728
434	0.258094	0.0156183	0.251813	0.0316531
435	0.256789	0.0243333	0.255415	0.015738
436	0.264106	0.0204006	0.270558	0.0308293
437	0.264771	0.0237683	0.255112	0.0348212
438	0.261398	0.0217662	0.249251	0.0289236
439	0.277655	0.0358343	0.279993	0.0101478
440	0.26587	0.0284022	0.26951	0.0145774
441	0.273841	0.0330066	0.252339	0.0318504
442	0.256307	0.0189782	0.255493	0.034967
443	0.270643	0.0242909	0.259378	0.0193022
444	0.252977	0.0199406	0.271094	0.000947865
445	0.256287	0.0208757	0.256165	0.015963
446	0.267729	0.0284963	0.237941	0.0410086
447	0.268052	0.0273318	0.260259	0.00495559
448	0.271814	0.024921	0.270112	0.0147426
449	0.247055	0.0159921	0.261819	0.0409523
450	0.251702	0.0114523	0.250125	0.0292219
451	0.266594	0.0208536	0.246817	0.0258766
452	0.274783	0.0333335	0.274264	0.0337359
453	0.267518	0.0299562	0.250342	0.0293163
454	0.276343	0.0304454	0.260187	0.0195666
455	0.2684	0.0317327	0.253326	0.0126533
456	0.264458	0.0302331	0.260328	0.0196032
457	0.269124	0.0301446	0.253491	0.032284
458	0.264121	0.0239306	0.256663	0.0354187
459	0.277055	0.032318	0.247376	0.0260946
460	0.270437	0.0364621	0.256804	0.0354848
461	0.248687	0.0166352	0.263567	0.0226266
462	0.268872	0.0213393	0.247585	0.0261801
463	0.266698	0.031833	0.257023	0.0355806
464	0.259044	0.0178387	0.253991	0.032511
465	0.264388	0.0225681	0.271398	0.0152094
466	0.277694	0.0325569	0.261062	0.0198838
467	0.282288	0.0363558	0.239389	0.0416547
468	0.25343	0.0245773	0.264086	0.0228254
469	0.255795	0.0134937	0.267279	0.0259656
470	0.250201	0.0149486	0.265508	0.00905293
471	0.261177	0.0130261	0.274988	0.0184662
472	0.267971	0.0201876	0.267532	0.0260387
473	0.261588	0.0272416	0.24883	0.050838
474	0.260516	0.0182244	0.257875	0.0359349
475	0.252828	0.0138372	0.272202	0.0154818
476	0.257717	0.0194753	0.267858	0.0261777
477	0.258894	0.0216477	0.270938	0.029205
478	0.264128	0.022904	0.248776	0.0266422
479	0.271166	0.0182001	0.255146	0.0329745
480	0.265611	0.0229344	0.255219	0.0330093
481	0.270644	0.0192993	0.243314	0.0450228
482	0.281509	0.0307393	0.268321	0.0263814
483	0.262484	0.018769	0.27284	0.0157192
484	0.27543	0.0269549	0.276864	0.0348065
485	0.254483	0.0120866	0.259136	0.0170254
486	0.258821	0.0180047	0.280669	0.00823076
487	0.274802	0.028312	0.227022	0.0561738
488	0.263907	0.0259386	0.259357	0.0170974
489	0.269867	0.021898	0.237583	0.0389623
490	0.274807	0.0262749	0.241064	0.0424189
491	0.267474	0.031288	0.274934	0.0325618
492	0.267511	0.0219835	0.244125	0.0454111
493	0.269586	0.0252888	0.256197	0.0334482
494	0.29132	0.0471999	0.249929	0.0271418
495	0.265655	0.0234274	0.272356	0.0298164
496	0.259428	0.020002	0.262589	0.0397135
497	0.264915	0.0195355	0.25359	0.0306767
498	0.27425	0.0300913	0.266441	0.0237643
499	0.257127	0.023342	0.25081	0.0518467
500	0.268238	0.0222391	0.250888	0.0519
501	0.271855	0.0209509	0.272855	0.0300642
502	0.266653	0.0250351	0.278352	0.0355067
503	0.275654	0.0288693	0.254071	0.0309146
504	0.269116	0.0237065	0.273124	0.0301827
505	0.272819	0.0200126	0.257156	0.033911
506	0.265701	0.019759	0.26418	0.0211425
507	0.268368	0.0252954	0.257309	0.0339755
508	0.276389	0.0304548	0.245345	0.0460515
509	0.266605	0.0252116	0.267337	0.0241726
510	0.271149	0.0258016	0.264488	0.0212692
511	0.273365	0.0212548	0.261116	0.0178422
512	0.255198	0.0141625	0.267578	0.0242497
513	0.296996	0.0455492	0.266896	0.0432953
514	0.272845	0.0227254	0.254921	0.0312816
515	0.259212	0.0239725	0.272497	0.0138098
516	0.271721	0.0259907	0.272585	0.0138274
517	0.277001	0.0293434	0.281827	0.0229997
518	0.269057	0.0240952	0.27724	0.0335748
519	0.279299	0.0192842	0.255344	0.0314341
520	0.277381	0.0205103	0.243346	0.0435377
521	0.276449	0.0308598	0.274561	0.0307684
522	0.277087	0.0284071	0.265483	0.0216348
523	0.266462	0.0164293	0.264828	0.0407499
524	0.270637	0.0259174	0.240186	0.0402266
525	0.278062	0.0284243	0.236594	0.03661
526	0.260805	0.0244602	0.246726	0.0467175
527	0.269901	0.0243731	0.2488	0.0245986
528	0.262259	0.020881	0.268866	0.0247868
529	0.264122	0.0232378	0.259031	0.0347388
530	0.277298	0.0311569	0.262297	0.0379655
531	0.262395	0.0227101	0.285939	0.0264508
532	0.263834	0.025508	0.244237	0.0439975
533	0.27583	0.023425	0.26633	0.0220119
534	0.278119	0.0208788	0.24438	0.04407
535	0.270382	0.0261018	0.266481	0.0220768
536	0.268979	0.0274969	0.271328	0.0467377
537	0.281133	0.0286701	0.25672	0.0320908
538	0.273546	0.0248587	0.256795	0.0321253
539	0.265212	0.0216456	0.263035	0.0383258
540	0.260757	0.0244812	0.266892	0.0222599
541	0.278128	0.0210603	0.27113	0.0111455
542	0.272649	0.0248636	0.270029	0.0252733
543	0.282289	0.0187472	0.25125	0.050581
544	0.275788	0.0212382	0.273401	0.028559
545	0.27079	0.034573	0.248207	0.0474676
546	0.268859	0.0250981	0.254566	0.0538012
547	0.271515	0.0264808	0.24836	0.0475697
548	0.288182	0.0424696	0.257587	0.0325087
549	0.253323	0.0150742	0.269897	0.0447794
550	0.269623	0.0278884	0.263947	0.0387888
551	0.276003	0.0320195	0.273994	0.0288726
552	0.280412	0.0305477	0.270871	0.025693
553	0.268658	0.0266377	0.242356	0.0413409
554	0.272439	0.025242	0.278694	0.0180963
555	0.277597	0.0333503	0.252225	0.0511287
556	0.270901	0.0281772	0.267544	0.0421232
557	0.254624	0.0176193	0.258331	0.0328705
558	0.274792	0.0254505	0.268383	0.0229313
559	0.274608	0.0229398	0.285453	0.024597
560	0.280065	0.0298237	0.282465	0.0215372
561	0.260136	0.0267374	0.264907	0.0392288
562	0.283747	0.0276461	0.278078	0.0323893
563	0.258507	0.0195116	0.238866	0.0655462
564	0.26801	0.031774	0.249764	0.0483142
565	0.2792	0.0262353	0.271999	0.0262029
566	0.272439	0.0285638	0.246924	0.0454015
567	0.274371	0.0256782	0.242273	0.0688549
568	0.269225	0.0228842	0.265489	0.0395717
569	0.272238	0.0271472	0.272332	0.0263831
570	0.265969	0.0238511	0.287799	0.01104
571	0.290461	0.036097	0.253582	0.051868
572	0.256651	0.0183223	0.265129	0.0633894
573	0.270143	0.0322933	0.250514	0.0487484
574	0.268782	0.0208344	0.266028	0.0398559
575	0.26921	0.0228865	0.295302	0.0336835
576	0.24797	0.0228026	0.248638	0.0749311
577	0.277922	0.0261815	0.282453	0.0361386
578	0.265317	0.0113242	0.246257	0.0724956
579	0.276202	0.0293806	0.278021	0.0516554
580	0.277812	0.0279866	0.278134	0.0517273
581	0.277242	0.0247366	0.254522	0.0524847
582	0.280822	0.022369	0.266129	0.064066
583	0.275921	0.0173362	0.266912	0.0404066
584	0.276318	0.0210254	0.251527	0.0494014
585	0.290757	0.0268017	0.288646	0.0420253
586	0.298966	0.0383067	0.261129	0.0589294
587	0.272912	0.0240771	0.270425	0.0437671
588	0.290756	0.0348638	0.278822	0.0166411
589	0.270329	0.0251721	0.267478	0.0407156
590	0.284223	0.0240435	0.296173	0.0184419
591	0.27873	0.0265845	0.271407	0.0244547
592	0.271554	0.0235888	0.264494	0.0375615
593	0.26256	0.0138304	0.28666	0.0396054
594	0.281016	0.0334992	0.294689	0.0475763
595	0.262194	0.0235829	0.306757	0.0595862
596	0.274891	0.0280237	0.294565	0.0674299
597	0.263785	0.0192175	0.331039	0.0528522
598	0.274358	0.0280693	0.297365	0.0946088
599	0.271411	0.0329321	0.321608	0.0587529
600	0.279721	0.0364933	0.311908	0.0644478
601
602
603
604
605
606
607
608
609
610
611
612
613
614
615
616
617
618
619
620
621
622
623
624
625
626
627
628
629
630
631
632
633
634
635
636
637
638
639
640
641
642
643
644
645
646
647
648
649
650
651
652
653
654
655
656
657
658
659
660
661
662
663
664
665
666
667
668
669
670
671
672
673
674
675
676
677
678
679
680
681
682
683
684
685
686
687
688
689
690
691
692
693
694
695
696
697
698
699
700
701
702
703
704
705
706
707
708
709
710
711
712
713
714
715
716
717
718
719
720
721
722
723
724
725
726
727
728
729
730
731
732
733
734
735
736
737
738
739
740
741
742
743
744
745
746
747
748
749
750
751
752
753
754
755
756
757
758
759
760
761
762
763
764
765
766
767
768
769
770
771
772
773
774
775
776
777
778
779
780
781
782
783
784
785
786
787
788
789
790
791
792
793
794
795
796
797
798
799
800
801
802
803
804
805
806
807
808
809
810
811
812
813
814
815
816
817
818
819
820
821
822
823
824
825
826
827
828
829
830
831
832
833
834
835
836
837
838
839
840
841
842
843
844
845
846
847
848
849
850
851
852
853
854
855
856
857
858
859
860
861
862
863
864
865
866
867
868
869
870
871
872
873
874
875
876
877
878
879
880
881
882
883
884
885
886
887
888
889
890
891
892
893
894
895
896
897
898
899
900
901
902
903
904
905
906
907
908
909
910
911
912
913
914
915
916
917
918
919
920
921
922
923
924
925
926
927
928
929
930
931
932
933
934
935
936
937
938
939
940
941
942
943
944
945
946
947
948
949
950
951
952
953
954
955
956
957
958
959
960
961
962
963
964
965
966
967
968
969
970
971
972
973
974
975
976
977
978
979
980
981
982
983
984
985
986
987
988
989
990
991

## Sheet: H2O2 root 
time (s)	Arabidopsis root		Barley root
	Mean	SE	Mean	SE
0	0.095608	0.013417	0.105122	0.0274596
1	0.0923545	0.0105247	0.0848347	0.0071712
2	0.0923558	0.0105252	0.118688	0.0410239
3	0.0909881	0.0117428	0.132529	0.0271934
4	0.093896	0.0137092	0.123279	0.00932616
5	0.0933142	0.0175592	0.118703	0.041035
6	0.0861872	0.0130319	0.126652	0.0330956
7	0.0939004	0.0137118	0.0932619	0.0393649
8	0.0822229	0.00946419	0.132553	0.027211
9	0.0981247	0.0157456	0.128784	0.0511132
10	0.085362	0.00678158	0.142629	0.0372846
11	0.0933225	0.0175639	0.105168	0.0274956
12	0.0918828	0.00970101	0.093282	0.0393821
13	0.0892836	0.0117455	0.123315	0.00935138
14	0.0942587	0.0145553	0.0848701	0.00719466
15	0.0946976	0.0166827	0.136754	0.0431882
16	0.0956311	0.0134288	0.105181	0.0275042
17	0.0971779	0.0133537	0.106869	0.0529658
18	0.0866922	0.00711276	0.118761	0.0410834
19	0.0958386	0.020027	0.0848838	0.00720547
20	0.0962748	0.0121148	0.113139	0.0195695
21	0.0911824	0.0158285	0.0848868	0.00720692
22	0.0906657	0.010646	0.119036	0.0136792
23	0.0918984	0.00970892	0.113146	0.0195734
24	0.0899723	0.0151294	0.0848922	0.00720934
25	0.0956446	0.0134358	0.126726	0.0331514
26	0.0942771	0.0145649	0.118786	0.0411018
27	0.0893033	0.0117556	0.116972	0.0630646
28	0.0908432	0.0151372	0.126745	0.0331678
29	0.090188	0.0102298	0.0928534	0.000724851
30	0.0893071	0.0117575	0.126752	0.0331727
31	0.0962965	0.008521	0.11907	0.0137033
32	0.0947233	0.0166972	0.119074	0.0137048
33	0.0867112	0.00712118	0.105237	0.0275462
34	0.091913	0.009716	0.10524	0.0275483
35	0.0950769	0.0171307	0.131238	0.00155542
36	0.0976796	0.015317	0.147053	0.0330582
37	0.0964499	0.0161508	0.1132	0.0196096
38	0.0950824	0.0171341	0.119097	0.0137175
39	0.0899832	0.00802607	0.113207	0.019613
40	0.0939487	0.0137374	0.117033	0.0631145
41	0.0862346	0.00632866	0.118855	0.0411553
42	0.0939513	0.0137386	0.0987844	0.00659948
43	0.0910434	0.0117689	0.136887	0.04329
44	0.0906956	0.0106606	0.126818	0.0332194
45	0.0920038	0.0185371	0.105285	0.0275815
46	0.0925878	0.0147686	0.113236	0.0196357
47	0.0927028	0.0174511	0.11707	0.0631481
48	0.0939654	0.0106959	0.113245	0.0196435
49	0.0836435	0.00832141	0.126841	0.0332382
50	0.0947778	0.00857156	0.136928	0.0433243
51	0.0908756	0.0151547	0.13275	0.0273547
52	0.0972711	0.0147301	0.142839	0.037442
53	0.0930637	0.00893598	0.126869	0.0332602
54	0.0989688	0.0109787	0.0849828	0.0072704
55	0.0854836	0.0125506	0.0934361	0.0395088
56	0.0964782	0.0161657	0.117122	0.063195
57	0.0879908	0.0112827	0.113286	0.0196754
58	0.10055	0.0174052	0.118941	0.0412266
59	0.0936669	0.0095036	0.126895	0.0332824
60	0.0879777	0.00605689	0.103154	0.0108724
61	0.0947935	0.00857844	0.105352	0.0276338
62	0.0969306	0.0124891	0.105354	0.027636
63	0.0964891	0.0161714	0.129049	0.05133
64	0.0920324	0.0185529	0.107074	0.0531423
65	0.0876361	0.0120274	0.0850115	0.00729195
66	0.0924449	0.0105669	0.126924	0.0333046
67	0.0908989	0.0151672	0.12693	0.0333091
68	0.0943385	0.0145959	0.105378	0.0276561
69	0.0957311	0.00786046	0.126939	0.0333163
70	0.0976377	0.0195662	0.113336	0.0197121
71	0.0940155	0.0083526	0.107103	0.0531678
72	0.0895367	0.0161522	0.142943	0.0375258
73	0.0879966	0.0129436	0.123557	0.00951597
74	0.0952342	0.00956918	0.0850374	0.00730937
75	0.0924576	0.0105728	0.126967	0.0333371
76	0.0922816	0.014258	0.136499	0.0587699
77	0.0982299	0.0158011	0.0850474	0.00731718
78	0.0940044	0.0137663	0.0731521	0.0192125
79	0.0867707	0.00714704	0.137079	0.0434467
80	0.0957261	0.0134766	0.137088	0.0434544
81	0.0951475	0.0171693	0.113381	0.0197465
82	0.0943598	0.0146067	0.127002	0.0333657
83	0.0919821	0.00975001	0.0930131	0.000622667
84	0.0893817	0.0117941	0.127008	0.0333714
85	0.0935268	0.013507	0.132905	0.027474
86	0.0821882	0.0041879	0.123603	0.00954604
87	0.0926472	0.0147994	0.105446	0.0277076
88	0.0922987	0.0142673	0.137122	0.0434793
89	0.0963797	0.00855738	0.129179	0.0514386
90	0.0912815	0.0158806	0.137246	0.0231828
91	0.147187	0.0566735	0.129194	0.0514515
92	0.157374	0.0722507	0.150441	0.0449987
93	0.118298	0.0503798	0.132958	0.0275142
94	0.11305	0.0261073	0.173877	0.0598061
95	0.106356	0.0215472	0.172428	0.0499984
96	0.0998425	0.0156596	0.172449	0.0500157
97	0.0984748	0.0168099	0.172469	0.0500331
98	0.0913291	0.0133478	0.166192	0.0437519
99	0.0890844	0.0111079	0.150551	0.0450911
100	0.0948633	0.0167906	0.175877	0.0341211
101	0.0996352	0.0215214	0.157748	0.052281
102	0.0998535	0.0156659	0.168743	0.0269782
103	0.0989459	0.0146995	0.187621	0.0350675
104	0.0986149	0.0185616	0.230654	0.0311049
105	0.10055	0.0110217	0.280745	0.0102436
106	0.107663	0.00645978	0.338632	0.00639466
107	0.113913	0.00411755	0.389502	0.00371606
108	0.121721	0.00578342	0.441162	0.00148347
109	0.134173	0.00835742	0.492225	0.00314525
110	0.139512	0.0152622	0.525568	0.0110777
111	0.158371	0.0199359	0.554894	0.0123675
112	0.166383	0.022179	0.576052	0.0281008
113	0.182248	0.0264952	0.593506	0.0366075
114	0.201183	0.0230223	0.603134	0.0522678
115	0.214273	0.0210923	0.615216	0.0611
116	0.229667	0.0191594	0.615391	0.0738565
117	0.246141	0.0146484	0.623834	0.0748448
118	0.2574	0.0129309	0.630158	0.0755825
119	0.265966	0.0150881	0.631427	0.0795277
120	0.276493	0.0184285	0.622828	0.088347
121	0.282318	0.0223235	0.622907	0.087141
122	0.292219	0.0255804	0.607677	0.0959827
123	0.297849	0.0281099	0.605469	0.0926961
124	0.309224	0.0364082	0.594701	0.0907909
125	0.314022	0.0365937	0.593885	0.0939486
126	0.321456	0.0413754	0.589972	0.0941547
127	0.328776	0.0466807	0.584853	0.0908336
128	0.329876	0.048434	0.565149	0.0927474
129	0.332227	0.0515651	0.561267	0.0880833
130	0.335715	0.053347	0.55874	0.0847688
131	0.334892	0.0535927	0.559159	0.072797
132	0.333824	0.0527009	0.544585	0.0720447
133	0.331868	0.052938	0.536384	0.0751029
134	0.327235	0.0492696	0.531702	0.0730108
135	0.328635	0.050394	0.51197	0.0800998
136	0.325467	0.0482582	0.503975	0.0788087
137	0.32356	0.0453898	0.494038	0.0763246
138	0.316085	0.0446332	0.494081	0.0718656
139	0.314815	0.0421228	0.475765	0.0775046
140	0.313379	0.0426065	0.472214	0.0781151
141	0.311879	0.0425796	0.476407	0.0605621
142	0.308372	0.0411096	0.464788	0.0608399
143	0.308446	0.0401947	0.454632	0.0639797
144	0.30745	0.0422497	0.451509	0.0604918
145	0.305731	0.0433362	0.439388	0.0622184
146	0.304369	0.0414959	0.426221	0.0749459
147	0.300192	0.0412795	0.432522	0.0647025
148	0.296689	0.0401193	0.437413	0.0593764
149	0.300024	0.041273	0.421248	0.0639778
150	0.300907	0.0408535	0.425106	0.0564261
151	0.297396	0.0444445	0.411739	0.0651595
152	0.300883	0.045455	0.417886	0.0433367
153	0.300467	0.0462718	0.40541	0.0522783
154	0.30119	0.0494291	0.401748	0.0431672
155	0.301664	0.0504464	0.398864	0.051284
156	0.301991	0.0526583	0.395695	0.0541595
157	0.301451	0.0549058	0.389762	0.0417369
158	0.304589	0.0538806	0.389105	0.0347887
159	0.302595	0.0552485	0.369819	0.0545813
160	0.301911	0.0541701	0.389296	0.0293345
161	0.303841	0.0575283	0.374161	0.0373277
162	0.298564	0.0552719	0.374916	0.0446539
163	0.298646	0.0566871	0.380296	0.0309682
164	0.29856	0.0559194	0.370586	0.0331363
165	0.296892	0.0566513	0.35554	0.0391504
166	0.297415	0.0543701	0.359511	0.0355598
167	0.291059	0.0544179	0.337276	0.0441968
168	0.289726	0.0539445	0.340433	0.0386303
169	0.288037	0.0514307	0.334337	0.0410163
170	0.286583	0.0508554	0.351574	0.0199636
171	0.283202	0.0514666	0.346157	0.0214546
172	0.279671	0.0496971	0.351325	0.0193479
173	0.280663	0.0487051	0.332448	0.0298895
174	0.277914	0.0516662	0.33188	0.0291902
175	0.276698	0.0484131	0.321434	0.0353813
176	0.281152	0.0520509	0.313604	0.0371882
177	0.278324	0.0504861	0.327422	0.0330345
178	0.273154	0.0489345	0.325544	0.0142137
179	0.278203	0.0524829	0.311714	0.0349657
180	0.273072	0.0506494	0.316678	0.0219368
181	0.275168	0.0533437	0.306991	0.0300407
182	0.272377	0.0505482	0.303563	0.0265215
183	0.271536	0.0486375	0.307278	0.0301446
184	0.269661	0.049806	0.307787	0.0207907
185	0.271684	0.0490527	0.301405	0.0345956
186	0.269666	0.0478228	0.305272	0.0180853
187	0.27184	0.0500195	0.29395	0.0370731
188	0.271956	0.0497506	0.302599	0.0250126
189	0.269167	0.0507599	0.309429	0.0219639
190	0.267412	0.0502023	0.296642	0.0293959
191	0.266471	0.0507498	0.312567	0.000167489
192	0.265809	0.0478476	0.287956	0.0306308
193	0.264504	0.050977	0.266624	0.0355429
194	0.265895	0.0558609	0.298052	0.00194239
195	0.263844	0.0524981	0.297363	0.00931929
196	0.267273	0.0531605	0.285173	0.0173882
197	0.259962	0.0507829	0.287409	0.0195442
198	0.263533	0.054592	0.275091	0.0297591
199	0.258045	0.0547025	0.293351	0.00496052
200	0.259946	0.0574892	0.279776	0.0116689
201	0.256803	0.0553194	0.263911	0.0322566
202	0.255976	0.055606	0.273628	0.0155461
203	0.256502	0.055562	0.278468	0.0203166
204	0.254784	0.0537955	0.270051	0.0243179
205	0.250432	0.0548446	0.275152	0.0168719
206	0.253788	0.0556199	0.272858	0.0145089
207	0.251006	0.0532161	0.272946	0.0145273
208	0.257842	0.0551544	0.269072	0.0105829
209	0.250227	0.056443	0.257565	0.0115105
210	0.252705	0.0521598	0.280961	0.00156706
211	0.253618	0.055462	0.264505	0.00438401
212	0.2512	0.0547991	0.265351	0.00656579
213	0.251362	0.0535691	0.265428	0.00657347
214	0.246396	0.0540852	0.25964	0.00071537
215	0.247364	0.0544548	0.273505	0.00431609
216	0.245209	0.054262	0.27607	0.00381661
217	0.24704	0.0536213	0.245214	0.0125447
218	0.242948	0.048563	0.253672	0.00699403
219	0.248975	0.0521891	0.269001	0.0111021
220	0.24447	0.0529841	0.261647	0.00228394
221	0.244414	0.0520607	0.263843	0.00580155
222	0.244678	0.0543927	0.261795	0.00228219
223	0.244481	0.0536699	0.258884	0.000699418
224	0.245926	0.0568225	0.272689	0.0177108
225	0.242096	0.0547669	0.25727	0.0100774
226	0.237815	0.0524517	0.252824	0.00557369
227	0.242029	0.0536358	0.260595	0.000718573
228	0.242778	0.0548471	0.2445	0.0028768
229	0.239878	0.0559846	0.251376	0.00394052
230	0.236258	0.0531674	0.259625	0.0106817
231	0.240854	0.0566204	0.229706	0.0120912
232	0.237259	0.0541892	0.22205	0.00440023
233	0.240572	0.0544489	0.234148	0.000517477
234	0.235982	0.0526631	0.261379	0.00915164
235	0.237786	0.0527323	0.23599	0.00224014
236	0.238015	0.054321	0.259968	0.0107
237	0.23753	0.0542894	0.234373	0.000504821
238	0.234553	0.0511883	0.251356	0.00919433
239	0.231423	0.0518723	0.24579	0.0148324
240	0.235636	0.0529373	0.238153	0.00410882
241	0.236386	0.0524031	0.247029	0.0239806
242	0.236765	0.0511645	0.230269	0.0120882
243	0.232248	0.0515485	0.254884	0.0162529
244	0.232106	0.0525669	0.232734	0.00154061
245	0.228704	0.0478376	0.238415	0.00409395
246	0.231535	0.0496372	0.241873	0.00655798
247	0.230074	0.0489975	0.236627	0.00220252
248	0.229175	0.0475811	0.214581	0.0126311
249	0.22738	0.0453334	0.214615	0.012639
250	0.224708	0.0437404	0.214648	0.0126468
251	0.22679	0.044939	0.243824	0.00481232
252	0.225769	0.0415044	0.221072	0.00246729
253	0.231266	0.0447728	0.223032	0.00439239
254	0.228209	0.0430347	0.238122	0.0106551
255	0.227541	0.0434861	0.214849	0.0126589
256	0.227659	0.0448453	0.216637	0.00211946
257	0.227672	0.0429384	0.231202	0.00361722
258	0.229727	0.0455384	0.229322	0.00554515
259	0.224066	0.0433888	0.208479	0.00614811
260	0.224515	0.0443718	0.229398	0.0196441
261	0.226563	0.041819	0.231368	0.00363341
262	0.224596	0.0464585	0.233504	0.00154438
263	0.219243	0.0401753	0.219258	0.000208209
264	0.222942	0.0445132	0.197337	0.0174704
265	0.220674	0.0441604	0.227346	0.00780983
266	0.219429	0.0436076	0.248186	0.0241109
267	0.223106	0.0458182	0.221667	0.00244779
268	0.219099	0.0418205	0.208815	0.00613716
269	0.218071	0.0438325	0.187212	0.00718238
270	0.21525	0.042498	0.223688	0.00438435
271	0.219617	0.0428443	0.22277	0.0126366
272	0.218924	0.0435426	0.220523	0.0149317
273	0.215133	0.0425232	0.209823	0.00960549
274	0.21702	0.0432545	0.204258	0.00138686
275	0.213264	0.0440411	0.227984	0.00849101
276	0.213338	0.0392073	0.220663	0.0149478
277	0.21061	0.0404447	0.214947	0.00462758
278	0.212229	0.0389885	0.204389	0.0013835
279	0.217723	0.0417962	0.21272	0.00691909
280	0.214113	0.0393969	0.220798	0.0149693
281	0.220375	0.0415581	0.207226	0.0124945
282	0.213948	0.0429196	0.215108	0.00464855
283	0.215238	0.0417994	0.190474	0.0100268
284	0.212265	0.0386417	0.222438	0.0276321
285	0.213686	0.0380744	0.215401	0.020572
286	0.211341	0.0376917	0.218297	0.0177243
287	0.204154	0.0362053	0.225416	0.0248182
288	0.210473	0.0392052	0.196445	0.00693077
289	0.211875	0.0403914	0.226291	0.0367573
290	0.210824	0.0384198	0.226339	0.0367846
291	0.206349	0.0366089	0.19924	0.00427788
292	0.202872	0.0326703	0.199265	0.00427999
293	0.209738	0.038926	0.221251	0.0151029
294	0.210933	0.0398207	0.223582	0.0128204
295	0.208099	0.0378409	0.207687	0.0126253
296	0.204751	0.0372913	0.209719	0.00602986
297	0.20331	0.035377	0.205051	0.0153276
298	0.204918	0.0338426	0.215849	0.0207128
299	0.203193	0.0347941	0.201883	0.0185778
300	0.202444	0.0370132	0.223783	0.0128664
301	0.202759	0.0349257	0.205177	0.0153659
302	0.206744	0.038173	0.205141	0.0012391
303	0.203472	0.0373708	0.196893	0.0070358
304	0.206145	0.0386536	0.193786	0.0126445
305	0.19994	0.0326489	0.199638	0.00433702
306	0.201378	0.0361213	0.216089	0.0207653
307	0.205704	0.035165	0.228812	0.0223055
308	0.199088	0.035562	0.207611	0.00351708
309	0.203738	0.0355697	0.210978	0.00983918
310	0.200482	0.0355551	0.211009	0.00984496
311	0.194014	0.0348854	0.216262	0.0208107
312	0.197949	0.0349201	0.199853	0.0043793
313	0.197258	0.033093	0.20553	0.0154363
314	0.198891	0.0345742	0.19884	0.0221633
315	0.198371	0.0350894	0.191374	0.00990168
316	0.196191	0.0338256	0.202824	0.00152311
317	0.196506	0.0308688	0.197277	0.00709772
318	0.195196	0.0301784	0.163731	0.0130244
319	0.196151	0.0352841	0.219348	0.0179827
320	0.194413	0.0309726	0.194109	0.0103457
321	0.191899	0.0282242	0.202946	0.00153588
322	0.196122	0.0312371	0.20569	0.00118056
323	0.195715	0.026476	0.210652	0.0268226
324	0.198218	0.0288219	0.20582	0.0154928
325	0.20017	0.0320385	0.220755	0.043861
326	0.196096	0.0272589	0.194278	0.0103949
327	0.196115	0.0277851	0.194301	0.0103997
328	0.201798	0.0300748	0.214049	0.0236481
329	0.199629	0.030913	0.230326	0.0344927
330	0.198102	0.0293329	0.226846	0.0252392
331	0.197251	0.0323567	0.188922	0.00695884
332	0.195169	0.0284304	0.2169	0.0209968
333	0.195585	0.0280543	0.186265	0.00424692
334	0.194048	0.0333219	0.20613	0.0155972
335	0.193129	0.027418	0.199425	0.0223399
336	0.19787	0.0302878	0.176245	0.00585183
337	0.191195	0.0306116	0.194574	0.0104776
338	0.195231	0.0332171	0.206228	0.0156251
339	0.188779	0.0276829	0.172184	0.00998528
340	0.187964	0.0317164	0.211157	0.0270107
341	0.19026	0.032135	0.209016	0.0129427
342	0.192217	0.0306061	0.199598	0.0223982
343	0.192374	0.0295538	0.183244	0.000957109
344	0.188941	0.0329164	0.206383	0.0156715
345	0.189499	0.0303701	0.183288	0.000951869
346	0.187853	0.0295104	0.189263	0.00690969
347	0.188278	0.0292193	0.206454	0.0156806
348	0.180006	0.0284209	0.189309	0.00690765
349	0.186522	0.0310351	0.194857	0.0105366
350	0.182825	0.0305923	0.189351	0.00690783
351	0.186323	0.0301294	0.203302	0.0189422
352	0.187143	0.0320642	0.191431	0.0140455
353	0.183753	0.0303278	0.16446	0.0129402
354	0.178334	0.0273766	0.183468	0.000942105
355	0.185279	0.0283101	0.179988	0.00255509
356	0.191207	0.0342821	0.215212	0.0377637
357	0.185072	0.0268578	0.20809	0.0306262
358	0.187902	0.0320668	0.203473	0.0189969
359	0.183028	0.028485	0.203501	0.0190069
360	0.185839	0.0298885	0.18361	0.000902141
361	0.183355	0.0260911	0.195135	0.0106045
362	0.180821	0.0284414	0.196711	0.0258862
363	0.179508	0.0288315	0.188321	0.0174821
364	0.183605	0.0280628	0.198456	0.00737429
365	0.180056	0.0264381	0.195228	0.0106307
366	0.179779	0.0284746	0.19259	0.00973414
367	0.184083	0.0303434	0.200192	0.022556
368	0.180827	0.0288199	0.211881	0.0272256
369	0.179692	0.0258887	0.203753	0.0190803
370	0.186941	0.0297317	0.184356	0.0216654
371	0.183076	0.029886	0.188509	0.0175401
372	0.181037	0.028532	0.196957	0.0259753
373	0.184866	0.0287294	0.20515	0.0341547
374	0.180506	0.029703	0.180418	0.00267826
375	0.179843	0.0282732	0.177069	0.00604491
376	0.186026	0.0308925	0.177084	0.006047
377	0.183558	0.029725	0.200433	0.0226501
378	0.183959	0.0303592	0.19553	0.0107219
379	0.187331	0.0305739	0.168459	0.016367
380	0.181927	0.0267845	0.184558	0.0217331
381	0.178162	0.0262104	0.184048	0.00080808
382	0.176299	0.0280393	0.184595	0.0217436
383	0.181041	0.0290561	0.184615	0.0217523
384	0.173854	0.0278854	0.184634	0.0217609
385	0.175815	0.0284627	0.188793	0.017631
386	0.177361	0.0287836	0.208805	0.0308932
387	0.180944	0.030762	0.200657	0.0227292
388	0.18222	0.0284384	0.193175	0.0302497
389	0.179509	0.0251105	0.177339	0.00612239
390	0.181602	0.0264064	0.188909	0.017679
391	0.183175	0.0269513	0.157651	0.00531099
392	0.18363	0.0271703	0.184263	0.000749128
393	0.183669	0.0259636	0.18896	0.0176879
394	0.178885	0.0258849	0.184839	0.021837
395	0.174191	0.0250782	0.189	0.0177038
396	0.179709	0.0238393	0.192393	0.0143401
397	0.177431	0.0241992	0.1849	0.0218606
398	0.176529	0.0257211	0.195945	0.0108444
399	0.182975	0.0287528	0.180891	0.00279282
400	0.182349	0.0292472	0.200935	0.0228213
401	0.173739	0.0305276	0.168841	0.0163107
402	0.181245	0.0282991	0.197604	0.0262034
403	0.175137	0.0299024	0.192541	0.0143805
404	0.171893	0.0278472	0.207802	0.0160748
405	0.177077	0.0284459	0.181014	0.00281853
406	0.178567	0.0304265	0.192609	0.0143974
407	0.176419	0.0296621	0.196144	0.0108907
408	0.17009	0.0295845	0.209327	0.031082
409	0.172065	0.0290989	0.180543	0.0265657
410	0.171964	0.0300339	0.181119	0.00284806
411	0.178365	0.0302647	0.197818	0.0262832
412	0.172496	0.0277609	0.193696	0.030444
413	0.177378	0.0275351	0.201246	0.0229337
414	0.172156	0.0309774	0.189127	0.0350919
415	0.174156	0.0296417	0.153445	0.000598988
416	0.172688	0.0268156	0.177859	0.0062647
417	0.170624	0.0271102	0.189471	0.0178631
418	0.17357	0.026717	0.185343	0.0220205
419	0.172021	0.0287494	0.145766	0.0396556
420	0.172582	0.028376	0.177923	0.0062731
421	0.177457	0.0279077	0.173788	0.0104261
422	0.173528	0.0274867	0.180781	0.0266553
423	0.173403	0.0284073	0.192954	0.0145112
424	0.172067	0.0270022	0.199762	0.00773133
425	0.17252	0.0266208	0.193	0.0145223
426	0.174797	0.0274886	0.189643	0.0179085
427	0.173083	0.0304015	0.178054	0.00630625
428	0.168904	0.0280657	0.185528	0.0220727
429	0.174257	0.0265585	0.178089	0.00631549
430	0.174973	0.0292576	0.189718	0.0179316
431	0.169497	0.0263537	0.189739	0.0179393
432	0.175744	0.0299562	0.180979	0.026729
433	0.174998	0.0296163	0.185063	0.000563824
434	0.175017	0.0296262	0.178179	0.00633833
435	0.172983	0.029743	0.196719	0.0110586
436	0.175455	0.0295853	0.178216	0.0063449
437	0.17667	0.0296962	0.181615	0.00296453
438	0.176979	0.0281966	0.193256	0.0145905
439	0.176497	0.0286805	0.193279	0.0145971
440	0.174736	0.0276203	0.201804	0.0231063
441	0.173359	0.0317241	0.188494	0.00381207
442	0.170683	0.0270321	0.185806	0.0221567
443	0.169684	0.0300011	0.19849	0.0265136
444	0.171115	0.0273438	0.185851	0.0221777
445	0.164808	0.0287289	0.181778	0.00300623
446	0.162605	0.0287035	0.210187	0.0313995
447	0.174192	0.0304563	0.176014	0.0321096
448	0.172305	0.0282266	0.198609	0.026569
449	0.168488	0.0308392	0.198636	0.0265822
450	0.171999	0.0279836	0.146214	0.0396767
451	0.17235	0.031327	0.190158	0.018073
452	0.167357	0.027502	0.205609	0.0196852
453	0.167131	0.0277168	0.181944	0.00305355
454	0.171527	0.0285272	0.193612	0.0147059
455	0.169802	0.03041	0.198767	0.0266211
456	0.170224	0.0284869	0.182005	0.00306916
457	0.166459	0.0290865	0.174471	0.0106218
458	0.168148	0.026211	0.190306	0.0181191
459	0.167473	0.0275589	0.193717	0.0147381
460	0.168801	0.0276411	0.176271	0.032213
461	0.172747	0.0294271	0.197287	0.0112269
462	0.168914	0.0256643	0.182118	0.00309736
463	0.168107	0.0260015	0.203346	0.00521745
464	0.169122	0.0261411	0.18627	0.0223233
465	0.168128	0.027087	0.18629	0.0223324
466	0.169764	0.0248939	0.214198	0.0280551
467	0.169927	0.026765	0.174669	0.010684
468	0.164895	0.0231752	0.194894	0.0308971
469	0.164294	0.0272546	0.193941	0.0148155
470	0.16561	0.0254357	0.190301	0.0355627
471	0.162414	0.0247802	0.19186	0.00639578
472	0.171904	0.0252876	0.174767	0.0107155
473	0.164694	0.0274997	0.190633	0.0182324
474	0.170039	0.0264213	0.199197	0.0267834
475	0.161177	0.0277803	0.178994	0.00656666
476	0.174585	0.026517	0.186528	0.0224253
477	0.165118	0.0252081	0.194112	0.0148709
478	0.165541	0.0255758	0.202683	0.0234256
479	0.173619	0.0258052	0.2076	0.0351155
480	0.173767	0.0268203	0.190797	0.0182993
481	0.168201	0.0267105	0.194214	0.0149124
482	0.167883	0.0242108	0.179835	0.0464286
483	0.164964	0.0248458	0.194259	0.0149348
484	0.167881	0.0266902	0.186714	0.0225095
485	0.165938	0.0275177	0.194303	0.0149504
486	0.168014	0.023436	0.214713	0.028273
487	0.167656	0.0266149	0.206456	0.0199965
488	0.16683	0.0298341	0.202949	0.023544
489	0.165557	0.0264135	0.182702	0.00328037
490	0.168696	0.0237316	0.201256	0.00817123
491	0.165795	0.0271086	0.166946	0.0125114
492	0.168689	0.0264665	0.179358	0.00668033
493	0.169659	0.0279135	0.182772	0.00328426
494	0.162266	0.0286562	0.182281	0.0272299
495	0.170248	0.027395	0.203097	0.0235828
496	0.170876	0.0287928	0.191156	0.0184235
497	0.166031	0.0294978	0.194577	0.015032
498	0.167304	0.0258685	0.175298	0.010891
499	0.166436	0.0259588	0.163679	0.00909446
500	0.165837	0.0292536	0.187052	0.0226204
501	0.16986	0.0298799	0.182923	0.00332231
502	0.169041	0.0290539	0.167124	0.0124928
503	0.167773	0.0289437	0.19545	0.00917538
504	0.168889	0.0279764	0.175394	0.0108994
505	0.171586	0.0302594	0.206844	0.0200918
506	0.164904	0.0283039	0.163791	0.00909182
507	0.167087	0.0302488	0.194765	0.015063
508	0.16942	0.0288492	0.163821	0.00909099
509	0.167301	0.0295094	0.191398	0.018472
510	0.166246	0.0296142	0.167254	0.0124927
511	0.165255	0.0266259	0.191434	0.0184783
512	0.167852	0.0294129	0.204178	0.0395733
513	0.167247	0.0290086	0.19489	0.0151
514	0.161735	0.0275908	0.174166	0.0193158
515	0.17039	0.028937	0.163938	0.00907893
516	0.16782	0.0285402	0.194943	0.0151018
517	0.163128	0.0301173	0.183217	0.0033593
518	0.161561	0.0284765	0.16739	0.0124839
519	0.166962	0.0298141	0.200186	0.027108
520	0.159898	0.0263562	0.200214	0.0271218
521	0.16742	0.0284456	0.17989	0.00678413
522	0.160352	0.0267529	0.18686	0.000167161
523	0.157823	0.0295427	0.177528	0.0326996
524	0.166319	0.027364	0.195109	0.015149
525	0.159658	0.0289459	0.208657	0.0354961
526	0.164391	0.0270593	0.1834	0.00340852
527	0.164973	0.0272441	0.180009	0.00681815
528	0.168146	0.0319357	0.191792	0.0185871
529	0.16252	0.0295886	0.175858	0.0110155
530	0.162669	0.026591	0.203846	0.0237969
531	0.16138	0.0282618	0.180087	0.00683995
532	0.161148	0.0270096	0.203894	0.0238139
533	0.158908	0.0282958	0.180128	0.00685177
534	0.157982	0.0299114	0.165978	0.0210211
535	0.163798	0.0263698	0.215852	0.0286313
536	0.165105	0.0273083	0.18311	0.027511
537	0.160014	0.025141	0.176016	0.0110716
538	0.165951	0.0251232	0.155475	0.000143803
539	0.162188	0.0272243	0.204045	0.023873
540	0.166221	0.0281972	0.180258	0.00689392
541	0.16102	0.0254571	0.171413	0.0157584
542	0.161783	0.0269023	0.209049	0.03566
543	0.164205	0.0276534	0.180318	0.00691527
544	0.159178	0.0253326	0.160673	0.026579
545	0.168497	0.0298403	0.180347	0.00692412
546	0.156451	0.0262791	0.183294	0.0275862
547	0.160362	0.0268847	0.171517	0.0158008
548	0.163818	0.0285798	0.131824	0.0239021
549	0.16069	0.0250233	0.188008	0.0229285
550	0.161786	0.0279433	0.188029	0.0229381
551	0.161656	0.0257344	0.176249	0.0111467
552	0.162084	0.0261363	0.200892	0.0273876
553	0.158472	0.0268558	0.176288	0.0111612
554	0.159315	0.0253985	0.155711	7.97747e-05
555	0.158333	0.0267576	0.176314	0.0111656
556	0.159759	0.0300334	0.183463	0.0276516
557	0.160498	0.0269484	0.192118	0.0362976
558	0.156343	0.024021	0.196819	0.0316392
559	0.164713	0.0271587	0.176394	0.0112026
560	0.161272	0.0285016	0.180607	0.00700889
561	0.160297	0.024934	0.192439	0.0188276
562	0.16092	0.024339	0.184061	0.00360131
563	0.162033	0.0232615	0.188282	0.0230376
564	0.16099	0.0243	0.180682	0.0070276
565	0.152179	0.0245503	0.171822	0.015907
566	0.161062	0.0274005	0.180713	0.00703474
567	0.151504	0.0243227	0.18073	0.00703733
568	0.157033	0.0245749	0.183694	0.0277444
569	0.156833	0.0243159	0.183714	0.0277554
570	0.152817	0.0240527	0.150632	0.00530955
571	0.158456	0.0256848	0.176593	0.0112596
572	0.16099	0.0251609	0.19606	0.0154742
573	0.163603	0.0243049	0.155995	5.38387e-06
574	0.151158	0.0248526	0.180842	0.00706862
575	0.155038	0.0241029	0.184279	0.00365117
576	0.160004	0.025455	0.192713	0.018909
577	0.156146	0.0238593	0.187182	0.0417834
578	0.156659	0.0274717	0.176717	0.0112962
579	0.150698	0.0244671	0.176732	0.0113001
580	0.156683	0.0242605	0.166739	0.0213131
581	0.15505	0.0298254	0.171979	0.0158473
582	0.156005	0.0269524	0.208818	0.0029532
583	0.153508	0.0239328	0.184428	0.00368239
584	0.155342	0.0264344	0.172134	0.0159959
585	0.160383	0.0269005	0.211848	0.0173262
586	0.158911	0.0289877	0.184489	0.00369552
587	0.150342	0.0264563	0.1323	0.0238792
588	0.158666	0.024469	0.160902	0.00465762
589	0.149033	0.0270553	0.201622	0.0276366
590	0.153557	0.0245833	0.168566	0.0122824
591	0.154228	0.0267657	0.18813	0.000135006
592	0.158316	0.0273607	0.208677	0.0206622
593	0.158809	0.0269689	0.184611	0.00370897
594	0.154009	0.0259443	0.176995	0.0113449
595	0.158782	0.0276847	0.205181	0.0242491
596	0.156652	0.0262472	0.184211	0.027912
597	0.158778	0.0258414	0.177055	0.011368
598	0.152155	0.025855	0.196574	0.0156023
599	0.152289	0.0224257	0.196598	0.0156097
600	0.153562	0.0250576	0.181325	0.00717382
601
602
603
604
605
606
607
608
609
610
611
612
613
614
615
616
617
618
619
620
621
622
623
624
625
626
627
628
629
630
631
632
633
634
635
636
637
638
639
640
641
642
643
644
645
646
647
648
649
650
651
652
653
654
655
656
657
658
659
660
661
662
663
664
665
666
667
668
669
670
671
672
673
674
675
676
677
678
679
680
681
682
683
684
685
686
687
688
689
690
691
692
693
694
695
696
697
698
699
700
701
702
703
704
705
706
707
708
709
710
711
712
713
714
715
716
717
718
719
720
721
722
723
724
725
726
727
728
729
730
731
732
733
734
735
736
737
738
739
740
741
742
743
744
745
746
747
748
749
750
751
752
753
754
755
756
757
758
759
760
761
762
763
764
765
766
767
768
769
770
771
772
773
774
775
776
777
778
779
780
781
782
783
784
785
786
787
788
789
790
791
792
793
794
795
796
797
798
799
800
801
802
803
804
805
806
807
808
809
810
811
812
813
814
815
816
817
818
819
820
821
822
823
824
825
826
827
828
829
830
831
832
833
834
835
836
837
838
839
840
841
842
843
844
845
846
847
848
849
850
851
852
853
854
855
856
857
858
859
860
861
862
863
864
865
866
867
868
869
870
871
872
873
874
875
876
877
878
879
880
881
882
883
884
885
886
887
888
889
890
891
892
893
894
895
896
897
898
899
900
901
902
903
904
905
906
907
908
909
910
911
912
913
914
915
916
917
918
919
920
921
922
923
924
925
926
927
928
929
930
931
932
933
934
935
936
937
938
939
940
941
942
943
944
945
946
947
948
949
950
951
952
953
954
955
956
957
958
959
960
961
962
963
964
965
966
967
968
969
970
971
972
973
974
975
976
977
978
979
980
981
982
983
984
985
986
987
988
989
990
991

## Sheet: flg22 leaf
time (s)	Arabidopsis shoot		Barley shoot
	Mean	SE	Mean	SE
0	0.0561895	0.0164248	0.0487952	0.0120618
1	0.064359	0.0175633	0.0444541	0.0117825
2	0.0576537	0.00795218	0.0468403	0.0125444
3	0.0524724	0.0137238	0.0503405	0.0102818
4	0.0526338	0.011951	0.0476721	0.0108881
5	0.0516817	0.0140809	0.0525953	0.00963322
6	0.0513772	0.0107214	0.0455459	0.0112517
7	0.0499641	0.0112255	0.0450868	0.00939026
8	0.0563668	0.0119478	0.0502668	0.0088797
9	0.0543238	0.0112672	0.0480528	0.0103688
10	0.0511077	0.00911835	0.0485722	0.00860091
11	0.0550217	0.0128428	0.0431626	0.0119632
12	0.0506731	0.0109539	0.0471759	0.00704601
13	0.064134	0.0116455	0.0485726	0.00860112
14	0.0605219	0.0127023	0.0440834	0.00979173
15	0.0538882	0.013183	0.0458832	0.00761878
16	0.0611307	0.0105644	0.0423381	0.0080509
17	0.0618469	0.0172458	0.05037	0.00731976
18	0.0565175	0.0128944	0.0475826	0.00744847
19	0.0512237	0.0124789	0.0436548	0.00936393
20	0.0532251	0.0117781	0.0470077	0.00852203
21	0.0519321	0.0121983	0.0489628	0.00551679
22	0.0565186	0.012895	0.0478791	0.00705665
23	0.057658	0.00795503	0.0421579	0.0094866
24	0.0526379	0.0119541	0.0466768	0.00726475
25	0.0614069	0.0119844	0.0424133	0.00749046
26	0.0543273	0.0112698	0.0470083	0.00852239
27	0.0459928	0.00839545	0.0473867	0.00700866
28	0.0506762	0.0109562	0.0457669	0.00636075
29	0.0512255	0.0124804	0.0446591	0.00810953
30	0.0505649	0.00921891	0.039726	0.00877442
31	0.0595225	0.0104455	0.0473635	0.00747477
32	0.0548415	0.00791428	0.0435033	0.00523856
33	0.0512262	0.0124809	0.0483972	0.00576137
34	0.0467849	0.008067	0.0437922	0.00543343
35	0.0516668	0.00872881	0.0436715	0.00701535
36	0.0544146	0.0111766	0.0458851	0.00761996
37	0.0565937	0.0151354	0.046174	0.00771075
38	0.0467855	0.00806744	0.0438915	0.00635623
39	0.0499784	0.00935986	0.0436719	0.00701553
40	0.0605287	0.0127067	0.0462993	0.00385036
41	0.0594711	0.0135707	0.0431876	0.00487102
42	0.0531671	0.00764802	0.043971	0.00725263
43	0.058337	0.00717621	0.0424998	0.00579194
44	0.0532275	0.00477033	0.0405198	0.00875238
45	0.0576695	0.00921206	0.0402143	0.00537322
46	0.055479	0.0103108	0.0453176	0.00506792
47	0.0614123	0.0119877	0.0435061	0.00679042
48	0.0538679	0.00726775	0.0412685	0.00565378
49	0.0492747	0.00957395	0.0455236	0.00519556
50	0.0528103	0.0081317	0.0448141	0.00541568
51	0.0506799	0.0109589	0.0423408	0.00805259
52	0.0467874	0.00806879	0.0428996	0.00463429
53	0.0487888	0.0075487	0.0435047	0.00523933
54	0.0499806	0.0093614	0.0436034	0.00354794
55	0.0505624	0.00996831	0.0406796	0.00508847
56	0.0537303	0.00558574	0.0423909	0.00674182
57	0.0565388	0.00944816	0.0413062	0.00461132
58	0.050668	0.00951731	0.0436036	0.00354804
59	0.0545744	0.00902669	0.0444024	0.00412647
60	0.0448547	0.00616008	0.0457334	0.00369594
61	0.05139	0.00592389	0.0436929	0.00430901
62	0.0513902	0.00592395	0.0456956	0.00324776
63	0.048694	0.00434847	0.0385846	0.00591516
64	0.0565274	0.0129005	0.0447941	0.00347417
65	0.056538	0.00983546	0.042311	0.00404539
66	0.0468567	0.00580478	0.0402653	0.00598546
67	0.0499125	0.00576488	0.0436933	0.00430916
68	0.054753	0.00654939	0.0406804	0.00508878
69	0.0474974	0.00783161	0.0418749	0.00623963
70	0.047664	0.00760125	0.0449847	0.00536544
71	0.0498919	0.00708163	0.0414104	0.00651699
72	0.0470188	0.00210785	0.0443394	0.00301645
73	0.0507508	0.0031554	0.0448008	0.00638734
74	0.0468574	0.00580512	0.0438139	0.00357789
75	0.0482033	0.00765242	0.0436047	0.00354843
76	0.0494579	0.0041021	0.0379513	0.00528236
77	0.0448563	0.00616095	0.0418754	0.00623985
78	0.0455645	0.00596121	0.0450087	0.00470075
79	0.0488591	0.000402979	0.0418773	0.00758979
80	0.0470195	0.00210798	0.0392863	0.00377985
81	0.0487918	0.00755027	0.0471169	0.00333693
82	0.0494585	0.00410227	0.0487158	0.00341261
83	0.049404	0.00371079	0.0400472	0.00448755
84	0.0513925	0.00592498	0.0468872	0.00274623
85	0.0520979	0.0054388	0.0408401	0.00441471
86	0.0517532	0.00900148	0.0430034	0.00164171
87	0.0517533	0.00900156	0.0408062	0.00593577
88	0.0538781	0.00719441	0.0455929	0.0042098
89	0.0485712	0.00983688	0.041271	0.00565487
90	0.046271	0.00584183	0.0418975	0.00519414
91	0.199031	0.0408977	0.138829	0.0126915
92	0.123861	0.0298684	0.113242	0.00787337
93	0.0760778	0.0172561	0.0847473	0.00551533
94	0.0619549	0.0134902	0.0671543	0.00401204
95	0.0532492	0.0117944	0.0536102	0.00499246
96	0.0325791	0.0169529	0.0496602	0.00309214
97	0.0462822	0.00584871	0.0487332	0.00467831
98	0.0462823	0.00584875	0.0436096	0.00354995
99	0.049906	0.00708915	0.0463069	0.00385292
100	0.033993	0.0173475	0.0457017	0.00324957
101	0.0423381	0.00322492	0.0427044	0.00545941
102	0.0488054	0.00755867	0.0434051	0.00249084
103	0.0268631	0.013513	0.0438998	0.00646484
104	0.0445293	0.00459891	0.0408761	0.00658965
105	0.0454309	0.00534549	0.0455977	0.00421128
106	0.0325797	0.0169532	0.0441996	0.00411813
107	0.0359282	0.018687	0.041416	0.00651918
108	0.0455776	0.00596914	0.042976	0.00294856
109	0.0494159	0.00370975	0.0448005	0.0034761
110	0.0268634	0.0135131	0.0436103	0.00355023
111	0.0582708	0.00750828	0.0449594	0.00223958
112	0.0308483	0.0155494	0.0437691	0.00239278
113	0.0518563	0.00451333	0.0444789	0.00203334
114	0.0449782	0.00407206	0.0470102	0.00170566
115	0.0501219	0.00310417	0.0373886	0.00674315
116	0.0339941	0.017348	0.0458201	0.00246171
117	0.0482186	0.00766168	0.0461835	0.00329471
118	0.0430474	0.00312501	0.0444096	0.00412861
119	0.0339943	0.0173481	0.0461154	0.00472696
120	0.0463242	0.00281291	0.045812	0.00569355
121	0.0455787	0.00596952	0.04641	0.00301896
122	0.0525625	0.00381095	0.0451137	0.00266318
123	0.037064	0.0189943	0.04441	0.00412874
124	0.0339946	0.0173483	0.0412765	0.00565669
125	0.0544821	0.0068554	0.0449937	0.00360872
126	0.030141	0.0152903	0.0465133	0.00496154
127	0.0467259	0.00518842	0.0455992	0.0042118
128	0.0607099	0.00693302	0.0461842	0.00329497
129	0.0505887	0.00923354	0.042675	0.00607165
130	0.0449795	0.00407243	0.0438209	0.0035798
131	0.052114	0.00544756	0.0449849	0.00671392
132	0.043845	0.0037432	0.0448021	0.00347653
133	0.0479812	0.00590608	0.0489752	0.00552158
134	0.0443422	0.00334607	0.0448567	0.00733728
135	0.0574762	0.00749684	0.0455952	0.00276959
136	0.0356916	0.0179579	0.0487959	0.00262675
137	0.0493553	0.00750495	0.0435137	0.00524264
138	0.0449802	0.00407266	0.0464109	0.0024425
139	0.0518758	0.00260343	0.045324	0.00521339
140	0.0532405	0.00248425	0.0453241	0.00521343
141	0.0531037	0.010361	0.0449949	0.00360916
142	0.0536927	0.00260615	0.0482623	0.00525626
143	0.0370568	0.0185467	0.0461172	0.00472769
144	0.0512819	0.00762663	0.0461173	0.00472772
145	0.0523	0.00178171	0.0468952	0.00274862
146	0.0595842	0.00693315	0.0461856	0.00329543
147	0.053463	0.00435441	0.0469762	0.0065997
148	0.0594785	0.00506035	0.0466071	0.00521618
149	0.0586853	0.00461697	0.0487503	0.00572854
150	0.0565243	0.00446844	0.0479444	0.0053672
151	0.0595237	0.00318729	0.047501	0.00333511
152	0.0582489	0.00598727	0.0484099	0.00576602
153	0.0582491	0.00598735	0.0482633	0.00525666
154	0.0638222	0.00406088	0.0457056	0.00325095
155	0.0587786	0.00647415	0.0501543	0.00356248
156	0.0647402	0.00267447	0.0475349	0.00410558
157	0.0667296	0.00229716	0.0480185	0.00384063
158	0.0604655	0.00630876	0.0501546	0.00356256
159	0.0696461	0.0110596	0.0470055	0.00541192
160	0.0646316	0.00449429	0.0482639	0.0052569
161	0.0753631	0.00477862	0.0528071	0.00357328
162	0.0682096	0.0039565	0.0507443	0.00316914
163	0.0694034	0.00720291	0.0496808	0.00437006
164	0.0702725	0.00732659	0.0496657	0.00309396
165	0.067417	0.00977724	0.0487519	0.00572913
166	0.072499	0.00841402	0.0500453	0.00509767
167	0.0720792	0.00609076	0.0493156	0.00314027
168	0.0699302	0.0106951	0.0496813	0.00437024
169	0.0694209	0.0106486	0.0492527	0.00582505
170	0.0752593	0.00475948	0.0487392	0.00468038
171	0.0783302	0.008565	0.0504019	0.00499132
172	0.0785302	0.00602408	0.0470068	0.0054124
173	0.079183	0.00911835	0.0494492	0.00409762
174	0.0801611	0.00972478	0.0505927	0.0052808
175	0.0856755	0.00930479	0.0521065	0.00711374
176	0.0760729	0.0139611	0.053917	0.00428376
177	0.0797095	0.00928983	0.05173	0.0047856
178	0.081734	0.0108944	0.0547224	0.00507981
179	0.0802472	0.00690891	0.0549112	0.00325776
180	0.0857073	0.00812582	0.0525661	0.00561026
181	0.0823296	0.00860419	0.0566219	0.00505189
182	0.0852781	0.00630239	0.0532102	0.00548896
183	0.0873613	0.00524518	0.056374	0.00584304
184	0.0887157	0.00435772	0.0562206	0.0043249
185	0.0846704	0.00947453	0.0568219	0.00427065
186	0.0876399	0.00760287	0.058506	0.00432661
187	0.0850698	0.00753537	0.0579441	0.00348122
188	0.08387	0.00889895	0.0597069	0.00474851
189	0.0846336	0.00708507	0.0590732	0.00562686
190	0.0889809	0.00596924	0.0573537	0.00486902
191	0.0841825	0.00898957	0.0602578	0.0044883
192	0.0872446	0.00926239	0.0607109	0.00419998
193	0.0855583	0.00765278	0.0598259	0.00478761
194	0.0834625	0.0116147	0.0613744	0.00485868
195	0.0892147	0.00996171	0.0632381	0.00509683
196	0.0893767	0.0104188	0.0627735	0.00507448
197	0.0908793	0.0109878	0.0628124	0.00413475
198	0.092826	0.0100927	0.0656718	0.00369864
199	0.0915204	0.00985428	0.0616422	0.00607068
200	0.0869996	0.00838708	0.0615854	0.00438613
201	0.0915226	0.00985512	0.0653835	0.00420038
202	0.090763	0.00933887	0.0649802	0.00568086
203	0.0924381	0.00884073	0.0636335	0.00481116
204	0.0905878	0.0109614	0.0677555	0.00431082
205	0.0906013	0.00885133	0.0646637	0.00589206
206	0.0921553	0.00828329	0.068499	0.00399891
207	0.0895173	0.0122643	0.0679569	0.00579201
208	0.0909328	0.00934588	0.0693946	0.00467763
209	0.0917896	0.0119642	0.0693968	0.00548422
210	0.0926343	0.012436	0.0695286	0.00705911
211	0.0916473	0.0119622	0.0702137	0.00469086
212	0.0927638	0.0104158	0.0697047	0.00710073
213	0.0932362	0.00941162	0.0700335	0.00720628
214	0.090309	0.0109456	0.0725111	0.00497567
215	0.0895274	0.0122686	0.0726238	0.00666435
216	0.0893722	0.0122456	0.0752405	0.00624175
217	0.0893639	0.0118994	0.0738363	0.00629963
218	0.0959645	0.00954825	0.0734294	0.00623508
219	0.0941566	0.0113707	0.0732178	0.00773199
220	0.0882728	0.0143665	0.0754226	0.00768356
221	0.0917072	0.0137076	0.0765181	0.00680941
222	0.0921067	0.0119838	0.0748297	0.00709153
223	0.0942191	0.0129843	0.077912	0.00703985
224	0.0904558	0.0128125	0.0770382	0.00772969
225	0.0956854	0.00985677	0.075997	0.00825499
226	0.0934878	0.0104677	0.0763868	0.00661835
227	0.0935076	0.0121407	0.0780758	0.00721367
228	0.0940505	0.0109294	0.0777836	0.00766449
229	0.0955478	0.0103247	0.0773249	0.00843011
230	0.0921178	0.0119885	0.0786713	0.00717404
231	0.0936429	0.0104857	0.0803429	0.00750301
232	0.0991843	0.00786162	0.0784818	0.00834437
233	0.0916979	0.00941316	0.0801153	0.0072727
234	0.092693	0.0120343	0.0801178	0.00756209
235	0.0962433	0.0103222	0.0783556	0.00844781
236	0.0934238	0.0100513	0.0793721	0.00848452
237	0.0943032	0.00936428	0.0790589	0.0091474
238	0.0978856	0.0112705	0.0815061	0.00712334
239	0.096485	0.0127624	0.0800625	0.00816251
240	0.0922775	0.011606	0.0804789	0.00763328
241	0.090549	0.0154234	0.0809947	0.00814856
242	0.0950283	0.0114173	0.0816853	0.00677852
243	0.094872	0.00985789	0.0812137	0.00755203
244	0.094355	0.0109608	0.0819586	0.00792758
245	0.09731	0.0100037	0.0825523	0.00764077
246	0.0911932	0.0129476	0.080927	0.00842807
247	0.0968756	0.0118049	0.0841259	0.00780715
248	0.0978191	0.00869591	0.0827158	0.0078023
249	0.0953133	0.0114455	0.0817228	0.00752011
250	0.0961331	0.0103287	0.0825297	0.00814047
251	0.0955476	0.00796009	0.0840897	0.00832576
252	0.0940256	0.0119774	0.0821383	0.00858865
253	0.0948736	0.0127126	0.0813397	0.00782277
254	0.0924112	0.0110298	0.0839657	0.00820621
255	0.0961067	0.0115535	0.0821661	0.00732427
256	0.0901042	0.0120918	0.0833626	0.00918433
257	0.0900301	0.011852	0.0841358	0.00806755
258	0.095317	0.00942406	0.0824545	0.00890129
259	0.0958333	0.00798995	0.0831939	0.00754916
260	0.0950429	0.00940113	0.0817088	0.00914528
261	0.0960714	0.00900329	0.0834538	0.00797863
262	0.0956958	0.0111683	0.0840187	0.00894216
263	0.0929931	0.00965023	0.0836197	0.00785073
264	0.0915412	0.0105441	0.0856056	0.00806743
265	0.0939918	0.0101783	0.0848934	0.00766767
266	0.093189	0.010019	0.0848704	0.00852583
267	0.0902632	0.0121378	0.0830131	0.00790607
268	0.0905594	0.0120489	0.0842761	0.00947104
269	0.0954581	0.0111231	0.0841473	0.00837861
270	0.0986799	0.00683177	0.0840654	0.00808573
271	0.0923245	0.0134885	0.0849502	0.00741411
272	0.0945663	0.0130382	0.0843483	0.00915638
273	0.094673	0.0110054	0.0876018	0.00862929
274	0.0957996	0.0119271	0.0848218	0.00876743
275	0.0942654	0.0109663	0.0843907	0.00840838
276	0.0944004	0.0109783	0.0861759	0.00843519
277	0.0930181	0.0117419	0.0853585	0.00841485
278	0.0971867	0.00899697	0.0853148	0.00747663
279	0.0944321	0.0130284	0.0852753	0.00822248
280	0.096462	0.011988	0.0848944	0.0079501
281	0.0961316	0.0135859	0.0841925	0.00814246
282	0.0934559	0.0121505	0.0856575	0.0087106
283	0.0949183	0.0107127	0.0866662	0.00822352
284	0.0942499	0.0123	0.0854596	0.00740076
285	0.0959849	0.011237	0.0860594	0.00782914
286	0.0954833	0.011133	0.0877256	0.00723562
287	0.095886	0.00950728	0.0847921	0.00783009
288	0.094788	0.0106861	0.0836843	0.00791019
289	0.0907044	0.0149602	0.0846915	0.00831215
290	0.0972244	0.00718025	0.0852176	0.00779296
291	0.0903193	0.0148452	0.0854313	0.00846017
292	0.0909516	0.0123546	0.085255	0.00863209
293	0.0945417	0.0106391	0.0853151	0.00807945
294	0.0919388	0.0128737	0.0844268	0.0074759
295	0.0930852	0.0134576	0.0849473	0.00838059
296	0.0953875	0.00905123	0.0863309	0.00726143
297	0.0958809	0.0112163	0.0857651	0.00739433
298	0.0971081	0.0100537	0.0859864	0.00855606
299	0.0942139	0.0120372	0.0866856	0.00686448
300	0.0961272	0.0112734	0.0866374	0.00756416
301	0.0966731	0.00966366	0.0875194	0.00802056
302	0.0943325	0.0100554	0.0867313	0.00800483
303	0.0960387	0.00921223	0.0869148	0.00853974
304	0.0957866	0.0132287	0.088074	0.00774461
305	0.095063	0.00869274	0.0856435	0.00808233
306	0.0901611	0.0117695	0.0867444	0.0081808
307	0.096682	0.0116759	0.0870674	0.00733012
308	0.0938606	0.00789077	0.0866528	0.00889366
309	0.0950736	0.0104891	0.0873126	0.0072184
310	0.0953116	0.0105694	0.0848108	0.00823555
311	0.0960228	0.0112509	0.0888727	0.00812991
312	0.0914531	0.0127246	0.0862023	0.0080251
313	0.0939782	0.0119733	0.088056	0.00714871
314	0.0911199	0.0124127	0.0872295	0.00659865
315	0.0917209	0.0128057	0.0861246	0.00804762
316	0.09471	0.0103767	0.0870796	0.00757168
317	0.0959372	0.00918625	0.0868074	0.00701351
318	0.091495	0.0152258	0.0865553	0.00715292
319	0.0958055	0.00915244	0.0868136	0.00793073
320	0.0952078	0.0123608	0.0883628	0.00740809
321	0.0965531	0.00936912	0.0867782	0.00703257
322	0.0962001	0.00957007	0.0874728	0.00713226
323	0.100636	0.00781651	0.0881426	0.00684379
324	0.0952963	0.0131513	0.0870581	0.00640357
325	0.0941301	0.0120166	0.0859833	0.00722581
326	0.0934788	0.00978516	0.0880394	0.00710708
327	0.0941261	0.00998392	0.0876009	0.00708606
328	0.0960747	0.00922487	0.0877068	0.00795577
329	0.0943777	0.0120884	0.0868319	0.0072982
330	0.09479	0.00683594	0.0865273	0.00694806
331	0.0930667	0.0136753	0.0860961	0.0073783
332	0.0930205	0.0111308	0.0876489	0.00683171
333	0.0953498	0.00862382	0.0883387	0.00768741
334	0.0918166	0.0105202	0.0855653	0.00771545
335	0.0941372	0.00998766	0.0861098	0.00688403
336	0.0908937	0.0150244	0.0872579	0.00632022
337	0.0943628	0.00825285	0.0860468	0.00715302
338	0.0937661	0.0119221	0.0875566	0.0077994
339	0.0942641	0.0100311	0.0879249	0.00740188
340	0.0918614	0.0131161	0.0872963	0.00723722
341	0.0920356	0.0107222	0.086573	0.00784869
342	0.0894163	0.0141463	0.0873926	0.00624891
343	0.0937658	0.00986971	0.0883855	0.00741593
344	0.0962174	0.00926689	0.0885465	0.00757558
345	0.0952542	0.0108021	0.0880439	0.00738694
346	0.0914113	0.0103126	0.0869506	0.00673312
347	0.0962669	0.00775497	0.085313	0.00803754
348	0.0944971	0.0103196	0.0886307	0.00637351
349	0.0923043	0.0108254	0.0880478	0.00738829
350	0.0928903	0.0093764	0.0897154	0.00682145
351	0.09317	0.0112965	0.089165	0.00655522
352	0.0937715	0.0116767	0.0876786	0.00593686
353	0.0941617	0.00999628	0.0882948	0.00701443
354	0.0948532	0.0124569	0.0876014	0.00649244
355	0.089929	0.0116291	0.0891691	0.00655644
356	0.0926521	0.0131245	0.0872817	0.00705626
357	0.0918472	0.0105309	0.0896891	0.00674956
358	0.0950241	0.0103179	0.0874298	0.00765964
359	0.0917292	0.0104764	0.0881709	0.00740834
360	0.0936511	0.00983703	0.0875632	0.00678455
361	0.0927067	0.00913609	0.0882449	0.00712169
362	0.0893063	0.0113171	0.0878776	0.0062652
363	0.0915491	0.0105496	0.0888694	0.00731219
364	0.0943989	0.00826512	0.0882686	0.00745647
365	0.0891794	0.00924245	0.0877815	0.00666235
366	0.0940055	0.0102001	0.087016	0.00624659
367	0.0910977	0.0102041	0.0888919	0.00704143
368	0.0933427	0.00942329	0.0886885	0.00619964
369	0.0895637	0.00947371	0.0883287	0.00656964
370	0.0904294	0.0098237	0.0885245	0.00663517
371	0.0914817	0.00850693	0.0888107	0.00806073
372	0.0903733	0.00980323	0.0874486	0.00721181
373	0.0893387	0.0139889	0.0873661	0.00694524
374	0.0894805	0.00933594	0.0889915	0.00670494
375	0.0893145	0.00931993	0.0900361	0.00636343
376	0.089995	0.0116876	0.0894523	0.00693564
377	0.0904245	0.00802461	0.0894016	0.00575209
378	0.0876946	0.010544	0.0891578	0.00554098
379	0.0896101	0.0115254	0.0883212	0.0070229
380	0.091148	0.00837711	0.0891837	0.00539309
381	0.0890666	0.0112019	0.0874472	0.00820533
382	0.0936984	0.00966513	0.0901022	0.0057987
383	0.0896149	0.0115271	0.088562	0.00710733
384	0.089616	0.0115276	0.0867798	0.00747889
385	0.0877144	0.0131284	0.0887771	0.00608619
386	0.087478	0.0131009	0.0880309	0.00687278
387	0.091091	0.0101381	0.0881276	0.00627716
388	0.0925922	0.0110949	0.0880729	0.00644212
389	0.090328	0.00792361	0.0871945	0.0071024
390	0.0900148	0.0096046	0.0886654	0.00688926
391	0.0844886	0.0143538	0.0886968	0.00678793
392	0.0904418	0.0080304	0.0890889	0.0065211
393	0.0907253	0.0121089	0.0862071	0.00664885
394	0.0920743	0.00878339	0.0885744	0.00703391
395	0.088903	0.0111192	0.088004	0.00755401
396	0.0918391	0.00880123	0.0894135	0.00746556
397	0.0903416	0.0119644	0.0884845	0.00762293
398	0.0906103	0.0100164	0.0891361	0.00587222
399	0.0925262	0.00721794	0.088764	0.00702318
400	0.0933408	0.00952993	0.0878927	0.00672938
401	0.086785	0.0126616	0.0888675	0.00633903
402	0.0911394	0.0102184	0.0870855	0.00622157
403	0.0907304	0.00995883	0.0904059	0.00716282
404	0.0922202	0.0109809	0.0876934	0.00622915
405	0.0904122	0.00981652	0.0885582	0.00842983
406	0.0888424	0.011098	0.0887349	0.00718311
407	0.0909731	0.014874	0.0880922	0.00644829
408	0.092378	0.00899782	0.0872716	0.00693279
409	0.0897311	0.00956449	0.0893514	0.00636724
410	0.088446	0.0109286	0.0877997	0.00753588
411	0.0917091	0.00861098	0.0874938	0.00702354
412	0.087088	0.0103336	0.0889543	0.00763176
413	0.0922575	0.00895111	0.0885938	0.00704029
414	0.0875006	0.0130215	0.0882794	0.00673198
415	0.0861188	0.0123664	0.0889012	0.0067733
416	0.0925253	0.00905571	0.08846	0.00689108
417	0.0904711	0.00803996	0.0865979	0.00700876
418	0.0919894	0.00689576	0.0881962	0.00687176
419	0.0898161	0.00766049	0.088843	0.00621734
420	0.0860182	0.0123885	0.0894389	0.00763717
421	0.0896622	0.00941719	0.0872225	0.00664558
422	0.0888784	0.00602339	0.0880867	0.00728362
423	0.0900166	0.00597362	0.0881455	0.00659134
424	0.0898794	0.0115898	0.0878853	0.00741876
425	0.0910399	0.010177	0.0875531	0.00752892
426	0.0899321	0.00955338	0.0875496	0.00904993
427	0.092559	0.00722832	0.0869211	0.00796758
428	0.0877973	0.0132272	0.089288	0.00807231
429	0.086815	0.0100563	0.0867407	0.00780135
430	0.0897987	0.00948405	0.0862469	0.00831236
431	0.0894048	0.00928985	0.0886871	0.00748277
432	0.0872231	0.0102691	0.0876248	0.00785041
433	0.088564	0.0109317	0.0874265	0.00609498
434	0.0902576	0.0119339	0.087437	0.00726003
435	0.0917366	0.00861986	0.0897511	0.00793788
436	0.0883032	0.0107987	0.0879043	0.00701696
437	0.0900263	0.0116629	0.0870428	0.00735672
438	0.0902324	0.00789137	0.0869774	0.00749543
439	0.0896587	0.0142352	0.0891707	0.00735829
440	0.0918733	0.00683644	0.0874618	0.00754231
441	0.0869981	0.0127886	0.088034	0.00717908
442	0.0905308	0.00616018	0.0872545	0.00722396
443	0.0913251	0.0102911	0.0863761	0.00744837
444	0.0891484	0.0140537	0.0863217	0.00735762
445	0.0873014	0.0084835	0.0887012	0.00748766
446	0.0890146	0.0112956	0.0868371	0.0067309
447	0.0845966	0.0116015	0.0875166	0.00781577
448	0.0875861	0.00842122	0.0870522	0.00676649
449	0.0889493	0.00727753	0.0872544	0.00712271
450	0.0883296	0.0110702	0.08946	0.00644994
451	0.084269	0.00902499	0.0889517	0.00806464
452	0.0923273	0.00713909	0.0868475	0.0075019
453	0.0868063	0.0101351	0.0877643	0.00839891
454	0.0888925	0.00905453	0.0861622	0.00719184
455	0.089318	0.00739124	0.0888324	0.00732223
456	0.087937	0.0107274	0.0883531	0.00730822
457	0.0860882	0.00768719	0.0873295	0.0071924
458	0.087238	0.0103072	0.0870691	0.00778173
459	0.0859113	0.0122283	0.0889968	0.00748248
460	0.0912233	0.00655592	0.0858401	0.00771415
461	0.0865826	0.00993491	0.0886319	0.00647497
462	0.0893093	0.00924013	0.0872208	0.00649315
463	0.0893623	0.00753332	0.087699	0.00696652
464	0.0891809	0.00918073	0.0863267	0.00714956
465	0.0849775	0.0117456	0.0875345	0.00782207
466	0.0883756	0.00876822	0.0878828	0.00669562
467	0.0848229	0.0094078	0.0865331	0.00703381
468	0.087112	0.0102546	0.0861513	0.00801639
469	0.0852759	0.00939453	0.087211	0.0085423
470	0.0857897	0.0121722	0.0885033	0.00730487
471	0.0883806	0.00876992	0.0865542	0.00803436
472	0.0894337	0.00756398	0.0873064	0.00595007
473	0.0870612	0.00830822	0.087531	0.0079205
474	0.0868278	0.0101422	0.0876333	0.00812695
475	0.0872021	0.00819442	0.0873269	0.00782061
476	0.0865978	0.00993997	0.0865659	0.00891387
477	0.0802381	0.0123373	0.0856477	0.00681748
478	0.0890432	0.00913139	0.0869062	0.0078047
479	0.0885067	0.0138509	0.0857761	0.00742462
480	0.0844438	0.01432	0.085853	0.00736486
481	0.0860987	0.00971902	0.0862932	0.00659598
482	0.0840523	0.014237	0.0876095	0.00754897
483	0.0855908	0.00948886	0.0877184	0.00697341
484	0.0904332	0.00795793	0.0850011	0.00782273
485	0.0874077	0.00830249	0.0872767	0.00737271
486	0.0832824	0.0109649	0.0871891	0.00767646
487	0.086472	0.0127419	0.0863487	0.00715746
488	0.0883856	0.0108987	0.0876328	0.00713235
489	0.0879872	0.00856855	0.0868761	0.00736239
490	0.0810448	0.0126259	0.0878525	0.00823143
491	0.0875928	0.00652555	0.0874605	0.00683839
492	0.0849855	0.00913304	0.0872024	0.00782452
493	0.0842958	0.0114184	0.0867202	0.00675669
494	0.0893422	0.00925133	0.0875656	0.00770662
495	0.0824339	0.0104812	0.0863201	0.00763655
496	0.0830067	0.0108013	0.0864105	0.00758621
497	0.0831408	0.00936375	0.0868839	0.00736519
498	0.0875993	0.00652763	0.0877387	0.00741893
499	0.0874212	0.00830698	0.0871511	0.00750551
500	0.0889445	0.00720654	0.0874203	0.00768856
501	0.0854022	0.00728167	0.0874131	0.00689131
502	0.0867574	0.0100149	0.0870988	0.00840997
503	0.0882183	0.0069074	0.0872882	0.00713059
504	0.0874481	0.0064566	0.0878189	0.00759669
505	0.0858447	0.00752956	0.0869594	0.00709424
506	0.0821426	0.0103248	0.088623	0.00640999
507	0.0871473	0.00819138	0.0866857	0.00703939
508	0.0875091	0.00855345	0.0868019	0.00748693
509	0.084553	0.00693447	0.0864262	0.00788446
510	0.0857109	0.00949887	0.0878142	0.00643178
511	0.0857867	0.00572195	0.0868552	0.00784904
512	0.0847028	0.00899812	0.0876044	0.00568556
513	0.0866633	0.00790124	0.0857679	0.00772567
514	0.0862119	0.00975289	0.0884561	0.00706902
515	0.0846302	0.00899124	0.0853598	0.00648712
516	0.087093	0.00812561	0.0874259	0.00778851
517	0.085279	0.011949	0.0872193	0.00768721
518	0.0818416	0.0130613	0.0873762	0.0079788
519	0.0851289	0.00713387	0.087474	0.00729792
520	0.0867324	0.0101046	0.086008	0.00833288
521	0.0847734	0.00907385	0.0869749	0.00709961
522	0.0834113	0.0109544	0.0866979	0.00662703
523	0.0844204	0.00887251	0.0859714	0.00700199
524	0.0851327	0.0118895	0.0864996	0.00761231
525	0.0832725	0.0108864	0.0853262	0.00800232
526	0.0831162	0.0108116	0.0857668	0.00753947
527	0.0833937	0.0138388	0.0868743	0.00721394
528	0.0851605	0.00921283	0.0856139	0.00776682
529	0.0828993	0.0107326	0.0862078	0.00614233
530	0.0862989	0.00995257	0.0880439	0.0063203
531	0.0818913	0.0102999	0.0862498	0.00584842
532	0.0893541	0.00964938	0.0857394	0.00757155
533	0.0829784	0.0107466	0.0870772	0.00767727
534	0.0764661	0.0140835	0.0884175	0.00718031
535	0.0857341	0.00950691	0.0872007	0.00668234
536	0.0844965	0.00890995	0.0872141	0.0067088
537	0.0842156	0.0087527	0.0878241	0.00691751
538	0.0854359	0.0072926	0.0857451	0.00757353
539	0.0852994	0.0119566	0.0863036	0.00774474
540	0.0868767	0.00808445	0.0875084	0.00880327
541	0.0850083	0.01184	0.0856706	0.00711721
542	0.0846549	0.00899979	0.0872508	0.00784161
543	0.0864553	0.0100056	0.087864	0.00661245
544	0.0857403	0.00746051	0.0847972	0.00782734
545	0.0859478	0.00963325	0.0866877	0.00652421
546	0.0854702	0.00936615	0.0861109	0.00785758
547	0.0821399	0.00770128	0.0856762	0.00711915
548	0.0792827	0.0117593	0.0863945	0.00778807
549	0.0795782	0.0158901	0.0857072	0.00788474
550	0.0854736	0.00936741	0.0845055	0.00885897
551	0.0788246	0.0115081	0.0851628	0.00710096
552	0.0848834	0.00907717	0.0862218	0.00750345
553	0.0834441	0.00655057	0.086164	0.00759839
554	0.0846996	0.00691944	0.0840303	0.00825503
555	0.085192	0.00727153	0.0858653	0.00803692
556	0.0847014	0.00691992	0.086712	0.00817739
557	0.0847574	0.00918387	0.0845391	0.00766348
558	0.0816634	0.00746366	0.0863789	0.00747222
559	0.0850174	0.00707128	0.0849543	0.00842767
560	0.0811275	0.00612271	0.0854527	0.00727292
561	0.08271	0.010623	0.085718	0.00904499
562	0.0795728	0.00910737	0.0869036	0.00786663
563	0.084232	0.0067149	0.0859571	0.0077008
564	0.0812669	0.00989282	0.085849	0.00728038
565	0.0855724	0.00973816	0.0854117	0.00771463
566	0.0836464	0.00844986	0.0844302	0.00720554
567	0.0817398	0.0101137	0.0853143	0.0077187
568	0.0833509	0.0112994	0.0870578	0.00801723
569	0.0827168	0.0106254	0.0857739	0.0075842
570	0.0761298	0.0137353	0.0881498	0.00693587
571	0.0828565	0.0108456	0.086632	0.00706887
572	0.0785212	0.0113464	0.0858232	0.00774582
573	0.0808872	0.0097029	0.0857371	0.00749853
574	0.081275	0.00989581	0.0838153	0.00759337
575	0.0806728	0.00698963	0.0863326	0.00732645
576	0.081053	0.00979466	0.0849365	0.00789203
577	0.0837691	0.00471267	0.0862231	0.00921666
578	0.0853796	0.00733675	0.085734	0.00789483
579	0.0840129	0.00659159	0.0848292	0.00783936
580	0.0776918	0.0109937	0.0857887	0.0065443
581	0.0805177	0.0123824	0.0856823	0.00832261
582	0.0795883	0.00911266	0.0858834	0.00724645
583	0.0830119	0.00623576	0.0842609	0.00685557
584	0.0833914	0.00625472	0.0844646	0.00951606
585	0.0795905	0.00911335	0.084633	0.00645347
586	0.0852465	0.00935155	0.0854359	0.00718999
587	0.0823835	0.00789679	0.0836123	0.00811273
588	0.0759052	0.0101229	0.0847168	0.00805706
589	0.0810141	0.00718816	0.0835321	0.00778115
590	0.0823427	0.00780124	0.0859497	0.00694035
591	0.0823435	0.00780147	0.0857163	0.00713388
592	0.0844792	0.00889226	0.0829789	0.0082269
593	0.0797083	0.00664147	0.0846844	0.00768913
594	0.0797217	0.0120623	0.0844136	0.00751823
595	0.0768764	0.0107408	0.0863198	0.00764091
596	0.0836933	0.00858549	0.0847314	0.00783284
597	0.0842591	0.00672355	0.0820221	0.00756215
598	0.0856975	0.00745603	0.0860725	0.00702846
599	0.081795	0.0102529	0.0839084	0.00727312
600	0.0814979	0.00748809	0.0848179	0.00854168
601	0.0815368	0.00740032	0.0845007	0.00911658
602	0.0743399	0.0129964	0.0840314	0.00704242
603	0.0804896	0.00956753	0.0841997	0.00765548
604	0.0846394	0.0050271	0.0839245	0.00825233
605	0.0816999	0.00747534	0.0856173	0.00789647
606	0.0870999	0.00629865	0.0863297	0.00764452
607	0.0813794	0.0073296	0.0835235	0.00902975
608	0.0773891	0.0108129	0.0837881	0.00721002
609	0.0779995	0.00590203	0.0853787	0.00829879
610	0.080961	0.0099799	0.085058	0.00758016
611	0.081202	0.00725365	0.0845798	0.00791284
612	0.0794583	0.00899199	0.0835235	0.00698155
613	0.085483	0.00584885	0.0848501	0.00829474
614	0.0801365	0.00930525	0.0843681	0.00781647
615	0.0782902	0.00838159	0.0837311	0.00796304
616	0.0798675	0.00655421	0.0853028	0.00861878
617	0.080662	0.00963365	0.0840952	0.0071897
618	0.0810413	0.0071878	0.0840911	0.00766907
619	0.0779103	0.0110408	0.0855397	0.0074378
620	0.0805476	0.0123928	0.0843007	0.00770496
621	0.0868929	0.00434714	0.0835782	0.00694614
622	0.0831115	0.00634526	0.085978	0.00695063
623	0.0810011	0.0097721	0.0848251	0.00781203
624	0.0731283	0.018191	0.0848489	0.00664419
625	0.0798102	0.00914851	0.0835049	0.00812128
626	0.0788541	0.00655382	0.0836969	0.00745402
627	0.0802092	0.00672535	0.0849141	0.00743075
628	0.0789679	0.0087408	0.0858701	0.00801947
629	0.081199	0.00729224	0.0837433	0.00796756
630	0.0809701	0.00381834	0.0832364	0.00633086
631	0.0782688	0.0113213	0.0840797	0.00786364
632	0.079038	0.0043363	0.0832432	0.00788622
633	0.0827755	0.00596265	0.0840493	0.0074905
634	0.0799123	0.00676983	0.0837662	0.00733649
635	0.0779168	0.011194	0.0831633	0.00862675
636	0.0790709	0.00621635	0.0823986	0.00747698
637	0.0770602	0.0106674	0.0823855	0.00708204
638	0.0819363	0.00553996	0.083516	0.00779467
639	0.0738532	0.0125893	0.0849246	0.00800189
640	0.0779974	0.00836196	0.0836333	0.00704242
641	0.0779258	0.0110461	0.0835815	0.0074333
642	0.0814308	0.00526585	0.083817	0.00722062
643	0.0778392	0.00826027	0.0836783	0.00785834
644	0.0769769	0.00774317	0.0824121	0.00792718
645	0.0810604	0.00719369	0.0828371	0.00745921
646	0.0779569	0.00821521	0.082281	0.0087011
647	0.0779298	0.0110474	0.0837685	0.00760426
648	0.0812284	0.00726184	0.0820805	0.00799713
649	0.0741934	0.0127595	0.0831862	0.00779783
650	0.0790943	0.0118431	0.0817743	0.00642571
651	0.0800102	0.00939525	0.081653	0.00758169
652	0.0745543	0.00955267	0.0819428	0.00754167
653	0.0819163	0.00565483	0.0825071	0.0071342
654	0.0789293	0.0117908	0.0825174	0.00643329
655	0.0785568	0.00590889	0.0841808	0.00834
656	0.0789889	0.00617309	0.0811805	0.00770723
657	0.0782866	0.0113275	0.0834585	0.00766083
658	0.0779649	0.00821796	0.0848792	0.00671278
659	0.0769868	0.00774643	0.0825216	0.0079947
660	0.0794919	0.00900302	0.0834258	0.00888257
661	0.0752793	0.00974252	0.0831849	0.00737303
662	0.0822815	0.00577118	0.0836951	0.00707711
663	0.0781551	0.00830885	0.0848273	0.00696115
664	0.076428	0.0102881	0.0834644	0.00766293
665	0.0779695	0.00821946	0.0837832	0.00760953
666	0.0812407	0.00726588	0.0809507	0.00799994
667	0.0777987	0.0081401	0.0831531	0.00699179
668	0.0822857	0.00577242	0.083382	0.00713464
669	0.0789975	0.00617573	0.0826055	0.00849068
670	0.0760771	0.0101154	0.0830331	0.00848377
671	0.0816164	0.00535786	0.0816558	0.00846384
672	0.0810964	0.00510131	0.0830234	0.00807516
673	0.0772712	0.0107528	0.0823487	0.00741078
674	0.0779755	0.0082213	0.0833261	0.00715857
675	0.0772567	0.00790755	0.0824986	0.00670747
676	0.0746529	0.0132549	0.0824994	0.00670773
677	0.0804816	0.00985607	0.0823518	0.0074119
678	0.0759846	0.0102798	0.0826896	0.0077492
679	0.0743845	0.00926478	0.0831171	0.00784051
680	0.0745639	0.00935505	0.0851078	0.00764776
681	0.0750534	0.0132113	0.0813958	0.00825508
682	0.0785742	0.00591431	0.0809591	0.00830468
683	0.07655	0.0104708	0.0831203	0.00784172
684	0.0780863	0.00849058	0.0813087	0.00703256
685	0.074567	0.00935614	0.0824066	0.00663101
686	0.0755466	0.00987251	0.0820174	0.00791917
687	0.0780299	0.00562586	0.0837803	0.00812877
688	0.0767474	0.0105436	0.0844364	0.00872569
689	0.0767886	0.00578237	0.0808717	0.00776081
690	0.0764658	0.00746146	0.0826094	0.00765507
691	0.0756072	0.00713193	0.081854	0.0077579
692	0.0807168	0.01034	0.0820802	0.0088968
693	0.071855	0.011703	0.0821164	0.00801066
694	0.0759057	0.00718987	0.0814989	0.00741194
695	0.0757463	0.00996024	0.0823795	0.00757868
696	0.0768006	0.0050607	0.0819099	0.00836266
697	0.0782561	0.00594234	0.0797807	0.00800454
698	0.0764494	0.0102955	0.0841111	0.00707173
699	0.0782161	0.00571852	0.0820217	0.00839377
700	0.077451	0.00798591	0.0816394	0.00804389
701	0.0778571	0.00554114	0.08201	0.00709613
702	0.0707722	0.011066	0.0823057	0.00818782
703	0.0770925	0.00784262	0.0829658	0.00799468
704	0.0791384	0.00914473	0.0826164	0.00684925
705	0.0774221	0.0110339	0.0807855	0.00671773
706	0.0703858	0.010856	0.082259	0.00691191
707	0.0768927	0.00776891	0.0814469	0.0077739
708	0.074018	0.00908647	0.080778	0.00778145
709	0.072965	0.00856917	0.0801568	0.00709074
710	0.0772461	0.0109819	0.0831422	0.00775253
711	0.0714421	0.0113899	0.0821907	0.00726189
712	0.0796431	0.0127421	0.0803705	0.00766177
713	0.0761192	0.00728775	0.0792437	0.00747625
714	0.0718326	0.011574	0.0816835	0.00806608
715	0.0722347	0.0118746	0.0810783	0.00833239
716	0.0777171	0.00839219	0.0799843	0.00774564
717	0.076312	0.00758113	0.0811551	0.00756622
718	0.0811279	0.00157684	0.0805133	0.00781718
719	0.0768998	0.00777139	0.0808581	0.00704674
720	0.0758235	0.010232	0.0801393	0.00795251
721	0.0722383	0.0118758	0.0818004	0.00713226
722	0.0722388	0.011876	0.0825565	0.00760307
723	0.0746305	0.00951057	0.0810715	0.0070048
724	0.0746311	0.00951078	0.0808752	0.00817092
725	0.0781113	0.00849922	0.0810857	0.00833525
726	0.0738419	0.0090052	0.0815188	0.00700257
727	0.0728414	0.0123894	0.0831546	0.00785433
728	0.0720219	0.011666	0.0816265	0.00697793
729	0.0766174	0.00494447	0.0805378	0.00736553
730	0.0757402	0.00711417	0.080821	0.00763724
731	0.0744148	0.00927537	0.0814953	0.00788825
732	0.0724706	0.00861279	0.0819847	0.00828299
733	0.0713386	0.00784681	0.0822903	0.00954002
734	0.077484	0.0119351	0.0814794	0.00874733
735	0.0805504	0.00807122	0.0812781	0.00902145
736	0.0802233	0.00690668	0.0801742	0.00791956
737	0.0729808	0.00857464	0.0793947	0.00903231
738	0.0709736	0.011175	0.0802687	0.00846104
739	0.078281	0.00595067	0.0815286	0.00700638
740	0.0756461	0.0101817	0.0808754	0.00859429
741	0.0750429	0.0100297	0.0790506	0.00637314
742	0.0736618	0.00892533	0.080344	0.00814568
743	0.0748802	0.00668441	0.0806556	0.00747427
744	0.0726533	0.0123365	0.0806154	0.00790323
745	0.0738183	0.00925669	0.0789599	0.00675061
746	0.0734528	0.00883727	0.0795431	0.00776493
747	0.076103	0.0107113	0.0805713	0.00783727
748	0.0754396	0.0101265	0.080445	0.00773663
749	0.0724005	0.00826672	0.0796439	0.00784932
750	0.0704099	0.0108649	0.079712	0.00748044
751	0.0750868	0.00680286	0.0803504	0.00814824
752	0.0728023	0.00847569	0.0823555	0.00669009
753	0.0745348	0.00668155	0.0810795	0.00757465
754	0.0685523	0.00997516	0.0807311	0.00754313
755	0.0758435	0.0102394	0.077106	0.00879411
756	0.0685533	0.00997554	0.0786309	0.0077789
757	0.0730659	0.00868536	0.0785165	0.00722309
758	0.0715408	0.00797307	0.0766433	0.00690941
759	0.0748106	0.00414174	0.0807486	0.00761749
760	0.0768663	0.0119033	0.0793934	0.00778861
761	0.0681369	0.00973915	0.0801866	0.00701104
762	0.0673754	0.0152146	0.0783339	0.00704273
763	0.0715433	0.00797392	0.0811538	0.00718716
764	0.0722257	0.00840843	0.0793286	0.00621596
765	0.0717947	0.00797841	0.0791596	0.00693629
766	0.069261	0.00690624	0.0801108	0.00748819
767	0.0752329	0.00427349	0.0780449	0.00774915
768	0.0724385	0.00847155	0.0795451	0.00731024
769	0.0654995	0.0142691	0.0791982	0.00742887
770	0.0737236	0.0129986	0.0776306	0.00841782
771	0.0760384	0.0102995	0.0784437	0.00741352
772	0.0746341	0.00994933	0.0789466	0.006347
773	0.0726685	0.0123425	0.0803022	0.0071267
774	0.0761176	0.0107169	0.0790054	0.00783437
775	0.0739216	0.0130495	0.0795915	0.00736556
776	0.0769735	0.00888393	0.0779904	0.00683537
777	0.0769588	0.00824316	0.0780754	0.0072308
778	0.0745421	0.0135949	0.0768755	0.007573
779	0.0732137	0.00911325	0.0777529	0.00758458
780	0.0750642	0.010038	0.076775	0.00796096
781	0.0751728	0.00688703	0.0793933	0.00717992
782	0.067129	0.0153007	0.0768361	0.00857101
783	0.0767388	0.0113209	0.0780985	0.0082944
784	0.0716687	0.0116714	0.0784206	0.00769603
785	0.0755318	0.00739989	0.077495	0.00765227
786	0.0737022	0.00609116	0.0779228	0.00718779
787	0.0762982	0.00501034	0.079268	0.00800339
788	0.0687924	0.0101012	0.0760535	0.00782207
789	0.0636223	0.0133208	0.0789893	0.00676159
790	0.074372	0.00405021	0.0774494	0.00865547
791	0.0728626	0.00861198	0.0793787	0.00713933
792	0.0703394	0.00724485	0.0767243	0.00803098
793	0.0692443	0.00670661	0.0788035	0.00658
794	0.0669967	0.00597217	0.0795373	0.00692409
795	0.0694182	0.0103719	0.0787605	0.00759153
796	0.0726605	0.00854322	0.0774533	0.00865703
797	0.0718373	0.0121393	0.0785344	0.00817315
798	0.0690078	0.0101907	0.0783477	0.00754389
799	0.0716075	0.00789594	0.0785269	0.00730475
800	0.0696416	0.0104757	0.0784658	0.00714324
801	0.0756757	0.00444868	0.07863	0.00829018
802	0.0715677	0.00824824	0.0775479	0.00774866
803	0.0711626	0.00772583	0.0777418	0.00657906
804	0.07407	0.00933095	0.0799015	0.00696492
805	0.0707371	0.00756858	0.0775742	0.00628699
806	0.0713689	0.0049139	0.0773643	0.00756794
807	0.0619051	0.0124842	0.0773649	0.00756819
808	0.0717928	0.00829844	0.078165	0.00834192
809	0.0657142	0.0145274	0.0762837	0.00749173
810	0.0670823	0.00919717	0.0779522	0.0073806
811	0.071256	0.0115393	0.0779088	0.00705671
812	0.0702682	0.0074291	0.0746348	0.0075539
813	0.0748372	0.00415086	0.0759597	0.00726444
814	0.0686604	0.00649487	0.0765488	0.00880498
815	0.0755389	0.00282011	0.0772239	0.00787537
816	0.0681276	0.00984886	0.0760822	0.0078393
817	0.0709768	0.0049427	0.0772755	0.00697792
818	0.0694775	0.00680869	0.0762193	0.00693057
819	0.0728754	0.00861643	0.0770409	0.00875458
820	0.0726921	0.0123517	0.0770107	0.00726426
821	0.0741501	0.00658885	0.0777038	0.00783901
822	0.0683864	0.00987305	0.0781429	0.00655396
823	0.0699346	0.00702846	0.0761853	0.00692609
824	0.0678817	0.00976572	0.0749586	0.00730519
825	0.0694806	0.00680977	0.0755189	0.00854509
826	0.0730999	0.00869764	0.0761143	0.00739361
827	0.0510739	0.0255374	0.0744435	0.00780418
828	0.0662745	0.0088609	0.0753877	0.0072574
829	0.0746626	0.00996016	0.0745643	0.00787255
830	0.0746088	0.00409673	0.075484	0.00773764
831	0.0692607	0.00671218	0.0765911	0.0082634
832	0.068357	0.00993142	0.0756787	0.00792454
833	0.0682807	0.00635337	0.0757429	0.00901604
834	0.0728649	0.00578427	0.0746661	0.00801193
835	0.0683583	0.00993185	0.0772831	0.00807482
836	0.0668708	0.00909916	0.0754944	0.00725223
837	0.0744588	0.00992558	0.0747615	0.00711873
838	0.069633	0.0106855	0.0764333	0.00804144
839	0.0697052	0.00691423	0.0750705	0.00794781
840	0.070568	0.00464392	0.0766234	0.00779447
841	0.0685795	0.0100156	0.0745135	0.00739077
842	0.0687847	0.00652185	0.0744863	0.00839583
843	0.0639834	0.0136245	0.0763201	0.00757914
844	0.0656036	0.00846823	0.0744054	0.00781393
845	0.0704468	0.00458601	0.0769753	0.00686514
846	0.0679963	0.0060839	0.0754059	0.00763495
847	0.06341	0.0132127	0.0758974	0.00813084
848	0.0701162	0.00433911	0.0757	0.00746728
849	0.0720295	0.00835869	0.0751952	0.0070775
850	0.0653564	0.00833271	0.0775119	0.00722116
851	0.067256	0.00616537	0.0750481	0.0088629
852	0.0630495	0.00634523	0.0749632	0.00829207
853	0.0725704	0.0090081	0.0743072	0.00804819
854	0.0622551	0.0126868	0.0753838	0.0081514
855	0.0709175	0.00473263	0.0747075	0.00865795
856	0.0687899	0.00652358	0.0748872	0.00766552
857	0.0673201	0.0093081	0.0751103	0.0085973
858	0.0629729	0.0130038	0.0739559	0.00727689
859	0.0656091	0.00847011	0.0733691	0.00782211
860	0.06536	0.00833396	0.0758637	0.00861827
861	0.0686717	0.00358404	0.0732542	0.00718412
862	0.0619114	0.00722539	0.0745808	0.00869318
863	0.0495972	0.0248102	0.0758722	0.00868886
864	0.0711701	0.00482817	0.0731673	0.00762489
865	0.0700587	0.00737759	0.0748977	0.00879303
866	0.0659011	0.00870776	0.0746362	0.00934684
867	0.0706142	0.00811006	0.0751159	0.0085997
868	0.0632114	0.00731322	0.0754765	0.00831695
869	0.0623835	0.0127498	0.0747829	0.00807182
870	0.0700606	0.00737828	0.0748823	0.00820578
871	0.0630162	0.01329	0.0744515	0.0089551
872	0.0716144	0.00502235	0.0751872	0.00750377
873	0.0676697	0.00969957	0.0758285	0.0082245
874	0.0712128	0.00552116	0.0740546	0.00856103
875	0.0666361	0.00899539	0.0728797	0.00756064
876	0.0671705	0.00955885	0.0755064	0.00940694
877	0.0672577	0.00293392	0.0743725	0.00767264
878	0.06653	0.00537035	0.0739102	0.00790672
879	0.0687271	0.0104383	0.0745513	0.00955359
880	0.0663394	0.00546009	0.0750966	0.00786245
881	0.0680529	0.00629025	0.0746736	0.00756961
882	0.070546	0.00750973	0.0753029	0.00771268
883	0.0713521	0.00821166	0.0737759	0.0083627
884	0.0689259	0.00368585	0.0737432	0.00876249
885	0.0675299	0.00582379	0.0736999	0.00816841
886	0.0684941	0.0103867	0.0755156	0.00775098
887	0.0602345	0.0116444	0.0734447	0.00848787
888	0.0672087	0.00229757	0.0744297	0.00782444
889	0.0720452	0.00836408	0.0730675	0.00757022
890	0.0588155	0.0109248	0.0759158	0.00826653
891	0.0668914	0.00910641	0.0747905	0.00887677
892	0.0683028	0.00636076	0.0729587	0.00804624
893	0.0661756	0.0088089	0.073298	0.00778605
894	0.0672973	0.00570534	0.0723842	0.00746607
895	0.0674422	0.009633	0.0729556	0.00741091
896	0.0656661	0.00862721	0.0723077	0.0074412
897	0.0486692	0.0243347	0.0729899	0.00814625
898	0.0645285	0.0146219	0.0728929	0.00852313
899	0.0717328	0.00555487	0.0706332	0.00816903
900	0.0654165	0.00854805	0.070399	0.00747324
901	0.0678091	0.00623135	0.0716934	0.00917446
902	0.0702033	0.0045297	0.0712458	0.00756261
903	0.0602398	0.0116464	0.0705721	0.00684481
904	0.0651191	0.00464391	0.072764	0.0089914
905	0.0488985	0.024536	0.0718469	0.00689515
906	0.0624448	0.00687193	0.0721758	0.00792074
907	0.0616094	0.0064649	0.0723449	0.00859305
908	0.0604922	0.0117611	0.0738147	0.00721353
909	0.0706803	0.00195271	0.0712491	0.00756399
910	0.0681553	0.0034254	0.0730779	0.00757459
911	0.0615132	0.0123947	0.0715133	0.00849553
912	0.0641493	0.00775173	0.0721427	0.00840079
913	0.0609305	0.00645078	0.0726184	0.00832606
914	0.0684391	0.0035035	0.0728569	0.00678235
915	0.0588231	0.0109277	0.0706843	0.00751037
916	0.0696401	0.00184499	0.0695738	0.00769525
917	0.0651393	0.00846812	0.0698475	0.00862258
918	0.069429	0.0044328	0.070335	0.007754
919	0.0594299	0.0113086	0.0710431	0.00787243
920	0.0619168	0.00660467	0.0708629	0.00858421
921	0.0649899	0.00392387	0.0732323	0.00710459
922	0.0690189	0.00812973	0.0732328	0.00710478
923	0.0680673	0.00629498	0.0711608	0.00687812
924	0.0611848	0.00664238	0.0721726	0.00668931
925	0.0616146	0.00646646	0.072306	0.00677665
926	0.0591282	0.0111952	0.0708657	0.00858541
927	0.0597012	0.0114163	0.0725363	0.00764497
928	0.0661553	0.00140581	0.0712681	0.00752128
929	0.065143	0.00846929	0.0704526	0.00917431
930	0.0643075	0.00827944	0.070084	0.00851956
931	0.0680697	0.00629578	0.0697547	0.00747511
932	0.0670245	0.00276884	0.0703414	0.00775675
933	0.0643085	0.00827975	0.0714763	0.0069318
934	0.0697167	0.00445447	0.0712793	0.00693493
935	0.060402	0.0120313	0.0687462	0.00831917
936	0.0644118	0.00196606	0.0725404	0.00764671
937	0.0585469	0.0107799	0.0717524	0.00844144
938	0.0567479	0.0100445	0.0715016	0.00779252
939	0.0591318	0.0111966	0.0702287	0.00590852
940	0.0657354	0.0051228	0.0717981	0.00646423
941	0.0615221	0.012398	0.0691322	0.00725685
942	0.0661292	0.00608108	0.0697114	0.00725176
943	0.0616197	0.00646814	0.0724889	0.00649776
944	0.0598302	0.0118809	0.0695311	0.00833646
945	0.0599694	0.0115278	0.0718499	0.00750689
946	0.058017	0.0105132	0.0703476	0.00775939
947	0.065431	0.00855308	0.0701865	0.00827623
948	0.0645864	0.00434675	0.0703987	0.00792873
949	0.0638777	0.00764164	0.0689689	0.00794911
950	0.0664156	0.00939687	0.0713202	0.00830748
951	0.0597081	0.0114189	0.0706569	0.00817927
952	0.0613388	0.00635012	0.0680097	0.00754734
953	0.0619262	0.00660776	0.0686591	0.00768581
954	0.0651523	0.00501593	0.0691898	0.00797303
955	0.0622161	0.00334782	0.0699508	0.00804857
956	0.0643195	0.00421704	0.0705403	0.00878143
957	0.0592497	0.00530115	0.0705915	0.007993
958	0.053962	0.00893225	0.0710422	0.00729217
959	0.0585526	0.0107821	0.0698662	0.008631
960	0.0674006	0.00723129	0.0703537	0.00776214
961	0.066709	0.00608318	0.0697196	0.0072554
962	0.0591381	0.011199	0.0671373	0.00859861
963	0.0613416	0.00635103	0.0696507	0.00789405
964	0.0616253	0.00647008	0.0675331	0.00834589
965	0.0601298	0.00586733	0.0678298	0.00739856
966	0.0585545	0.0107828	0.0695992	0.0078399
967	0.0624722	0.00721568	0.0691402	0.00859024
968	0.066433	0.0034592	0.0708103	0.00820267
969	0.059837	0.0118836	0.0694217	0.00885708
970	0.0615178	0.00707291	0.0683604	0.00855745
971	0.0651569	0.0050174	0.0680278	0.00904155
972	0.0613439	0.00635181	0.0693735	0.00748608
973	0.064324	0.00421844	0.0694928	0.00889434
974	0.0601321	0.00586799	0.0667944	0.00902802
975	0.0619319	0.00660959	0.0691344	0.00791223
976	0.0633528	0.00745434	0.070413	0.0084876
977	0.0636223	0.00754636	0.0683049	0.00838775
978	0.0654423	0.00506208	0.0691998	0.00797777
979	0.0588591	0.0111007	0.0693764	0.00748745
980	0.0610551	0.00624143	0.0686566	0.00678394
981	0.0630588	0.00401987	0.0685972	0.00802782
982	0.06163	0.0064716	0.0712999	0.006944
983	0.0640391	0.0082387	0.0703633	0.00776658
984	0.0634487	0.00389439	0.0683702	0.00780906
985	0.0621478	0.00715392	0.0689085	0.00835798
986	0.0664326	0.00607858	0.0674376	0.00763761
987	0.0630521	0.00736214	0.0689789	0.00776124
988	0.0604049	0.00605738	0.0678327	0.00927722
989	0.0604051	0.00605746	0.0679536	0.00697308
990	0.0646283	0.00834538	0.0702837	0.00800444
991	0.0569734	0.00459161	0.0687459	0.00822025
992	0.0448181	0.0224294	0.0664661	0.0086865
993	0.0630536	0.00736266	0.0686021	0.00803005
994	0.0577256	0.0103741	0.0675768	0.00858636
995	0.0627706	0.0072862	0.0699905	0.00754574
996	0.0655066	0.00614897	0.067697	0.00789307
997	0.0616523	0.00293981	0.0679838	0.00744592
998	0.0604219	0.00604153	0.0706662	0.00769596
999	0.0646306	0.00834625	0.0689838	0.00776346
1000	0.0634234	0.00817286	0.0690506	0.00846096
1001	0.062471	0.00688039	0.0664697	0.00868819
1002	0.0628157	0.00377221	0.0673779	0.00882702
1003	0.0639191	0.00501526	0.0670649	0.00787559
1004	0.0627731	0.00728702	0.0667485	0.00834977
1005	0.062209	0.00674408	0.0671304	0.00723754
1006	0.0610617	0.00624362	0.0694322	0.00819813
1007	0.0667763	0.00734403	0.066527	0.00692163
1008	0.056669	0.00434036	0.0673224	0.00812875
1009	0.0556459	0.00936289	0.068753	0.0082235
1010	0.0661482	0.00608739	0.0666049	0.00801749
1011	0.0451134	0.0225676	0.0674704	0.00822477
1012	0.0562001	0.00976462	0.0668411	0.0085517
1013	0.0613544	0.0063553	0.0677772	0.00857729
1014	0.0544005	0.00870371	0.0673825	0.00882928
1015	0.061847	0.00711063	0.0670694	0.00787776
1016	0.0597475	0.00589736	0.0675246	0.00709305
1017	0.0571567	0.0101239	0.0684469	0.00883936
1018	0.0601428	0.0058713	0.0701884	0.0077059
1019	0.0684693	0.00351271	0.0663591	0.00858739
1020	0.0628201	0.00377362	0.0671339	0.00813897
1021	0.0670293	0.00611075	0.0665848	0.00887507
1022	0.0601418	0.0119625	0.0683942	0.00719395
1023	0.0631294	0.00382094	0.067928	0.00866588
1024	0.0430252	0.0215211	0.0666778	0.00813566
1025	0.0629186	0.000664766	0.0678709	0.00795427
1026	0.0569813	0.0045937	0.0677045	0.00844859
1027	0.06185	0.00711162	0.0662885	0.00785558
1028	0.0583114	0.00479938	0.0662654	0.00786433
1029	0.0556504	0.00936449	0.0662113	0.00820837
1030	0.0592673	0.00530661	0.0642516	0.00728337
1031	0.0607383	0.00613416	0.0646038	0.0101027
1032	0.0558435	0.00965183	0.0674783	0.00822861
1033	0.0553602	0.00919993	0.0670761	0.00788102
1034	0.0657277	0.00263001	0.0660973	0.00841296
1035	0.0404334	0.0202919	0.0671579	0.00702292
1036	0.0579442	0.0108239	0.0639868	0.0078821
1037	0.0610689	0.00624604	0.065655	0.00862346
1038	0.0583134	0.00480003	0.0682549	0.00770436
1039	0.0625067	0.00375241	0.0651783	0.00815435
1040	0.0534056	0.00851841	0.0678995	0.007348
1041	0.064246	0.00498989	0.0653641	0.00759818
1042	0.0597534	0.0058992	0.0649679	0.00657208
1043	0.0566762	0.00434236	0.0662894	0.00729226
1044	0.0524508	0.00786374	0.0652055	0.0083784
1045	0.0607412	0.00613509	0.0677427	0.00786784
1046	0.0568336	0.00999362	0.0656013	0.00816592
1047	0.0563592	0.00409083	0.0668539	0.00855771
1048	0.043513	0.0218572	0.0656887	0.00716496
1049	0.0435132	0.0218573	0.0666867	0.00813996
1050	0.0610716	0.00624697	0.0662096	0.00767287
1051	0.0585852	0.0110112	0.0648008	0.0072045
1052	0.0642484	0.00499074	0.0647919	0.00892506
1053	0.041374	0.0207037	0.0642917	0.00876454
1054	0.0618559	0.00711372	0.0625324	0.00735728
1055	0.0607434	0.00613595	0.0647542	0.00864127
1056	0.0601174	0.00596868	0.0651372	0.00829886
1057	0.059564	0.00548667	0.0654252	0.00839402
1058	0.0576167	0.00452268	0.0652102	0.00838078
1059	0.0629258	0.000666716	0.0640908	0.00790687
1060	0.0624952	0.00722362	0.0648031	0.00780159
1061	0.0607448	0.00613634	0.0633055	0.0079025
1062	0.0582584	0.0109119	0.0657281	0.010299
1063	0.0664736	0.00151854	0.0640815	0.00866834
1064	0.0558502	0.00965432	0.0636248	0.00896154
1065	0.0586368	0.00495575	0.0642466	0.00813541
1066	0.058637	0.0049558	0.0643233	0.00890698
1067	0.0604377	0.00604681	0.0640828	0.00866904
1068	0.0579585	0.00464728	0.0662791	0.00787113
1069	0.0607466	0.0061369	0.0672734	0.00742145
1070	0.0562126	0.00976922	0.0638138	0.00840278
1071	0.0601208	0.00596971	0.0639991	0.00703903
1072	0.0585453	0.0116463	0.0654881	0.00916582
1073	0.0533603	0.00825734	0.0654789	0.00746846
1074	0.0563646	0.00409231	0.0634577	0.00735088
1075	0.0524568	0.00786577	0.066045	0.00706437
1076	0.0603531	0.00228754	0.0653505	0.00770836
1077	0.0579603	0.00464785	0.0647056	0.00787426
1078	0.0616704	0.00294478	0.0631468	0.0092877
1079	0.0617061	0.00573349	0.064456	0.00762492
1080	0.0621545	0.00376212	0.0643005	0.00876902
1081	0.0661599	0.00181527	0.0647028	0.00696835
1082	0.0600903	0.00710939	0.0639826	0.00769774
1083	0.0618155	0.00380031	0.0631106	0.0084545
1084	0.0611593	0.00149977	0.0667768	0.00836381
1085	0.06546	0.00248792	0.0635494	0.00886093
1086	0.0621718	0.00716205	0.0629237	0.0068197
1087	0.0580595	0.00137942	0.0628567	0.00820545
1088	0.060683	0.00413205	0.0638135	0.0076439
1089	0.0610635	0.00398819	0.0610742	0.00731197
1090	0.0656625	0.00214943	0.0646344	0.00923607
1091	0.0640006	0.00151802	0.0633634	0.00870103
1092	0.0588833	0.00234518	0.0627596	0.0081116
1093	0.0611614	0.00149998	0.0643571	0.00758252
1094	0.0590733	0.00583216	0.0640516	0.00629462
1095	0.0584878	0.0025124	0.0622061	0.00843083
1096	0.0583256	0.00480329	0.0647674	0.00864805
1097	0.0555173	0.00956002	0.0619612	0.0084767
1098	0.0492929	0.00683725	0.0607353	0.00871164
1099	0.0527792	0.00807794	0.0623777	0.00787394
1100	0.0514089	0.00722365	0.0611597	0.00911181
1101	0.068963	0.00902365	0.0636108	0.00775059
1102	0.0442532	0.0224723	0.0629027	0.00876759
1103	0.057626	0.00452511	0.0619219	0.00814829
1104	0.0571414	0.00349849	0.0641372	0.00712408
1105	0.0533664	0.00825909	0.0615065	0.00872189
1106	0.0640933	0.0104202	0.0639898	0.00770134
1107	0.0420843	0.0210434	0.0637036	0.0074241
1108	0.0590761	0.00583317	0.0606829	0.00789964
1109	0.0420847	0.0210435	0.0627157	0.00893407
1110	0.0583283	0.00480421	0.062716	0.00893424
1111	0.0577125	0.00106008	0.0620946	0.00826264
1112	0.0590768	0.0058334	0.0628641	0.00820923
1113	0.0537195	0.00839825	0.06153	0.00867146
1114	0.0584044	0.00170108	0.061729	0.00873803
1115	0.0628923	0.00525431	0.0625784	0.00792965
1116	0.054538	0.00290598	0.0606851	0.00790084
1117	0.0547676	0.00938802	0.0616637	0.00805674
1118	0.0568753	0.00433422	0.0642629	0.00814372
1119	0.060098	0.00711186	0.0648849	0.00864611
1120	0.0543878	0.00932264	0.0625522	0.00736728
1121	0.0521041	0.00763711	0.0618313	0.00800727
1122	0.0510109	0.00700555	0.0629797	0.00687002
1123	0.0551705	0.0094739	0.0618467	0.00734219
1124	0.0517647	0.00742951	0.0598445	0.00830713
1125	0.0579009	0.00590196	0.0602049	0.00818119
1126	0.059719	0.00716836	0.0621174	0.00797936
1127	0.0590797	0.00583441	0.0625008	0.0071009
1128	0.0549204	0.00310143	0.0629278	0.0084177
1129	0.0412015	0.0210071	0.0610854	0.00731765
1130	0.0539934	0.00927114	0.0635595	0.00740263
1131	0.0543897	0.00932347	0.0621002	0.00826549
1132	0.0506322	0.00681387	0.0603846	0.00884609
1133	0.0549593	0.0104464	0.0599012	0.00787863
1134	0.0533715	0.00826104	0.0625837	0.00793232
1135	0.0406342	0.0203713	0.0627748	0.00736926
1136	0.0416588	0.0211585	0.0622848	0.00709803
1137	0.0533719	0.00826127	0.062218	0.00843708
1138	0.0506331	0.00681426	0.0612707	0.00842163
1139	0.0568788	0.00433563	0.0625851	0.00793303
1140	0.0564986	0.00428623	0.0615393	0.00950572
1141	0.0564988	0.00428628	0.0641478	0.00712936
1142	0.0574475	0.00599178	0.0628726	0.00821358
1143	0.0406354	0.0203719	0.0593171	0.00582703
1144	0.0497814	0.00644466	0.0604819	0.00845387
1145	0.0610741	0.00399158	0.06115	0.00765927
1146	0.0564996	0.00428658	0.0597573	0.00774632
1147	0.0516787	0.00223002	0.059	0.00698325
1148	0.0481666	0.00593321	0.0613934	0.00875507
1149	0.0420569	0.0212974	0.0584973	0.00855657
1150	0.055212	0.00436825	0.0590958	0.00889682
1151	0.0586818	0.00583251	0.058214	0.00803807
1152	0.0477709	0.00563618	0.058217	0.00868208
1153	0.0398601	0.0200465	0.0609668	0.00817717
1154	0.0524562	0.00299549	0.0588043	0.00886212
1155	0.0568813	0.00433644	0.0590764	0.00913325
1156	0.0402567	0.02021	0.0601538	0.00733634
1157	0.0521964	0.00789511	0.0591783	0.0063932
1158	0.0531058	0.00921688	0.0590795	0.0100051
1159	0.0513048	0.00772596	0.0603257	0.00735633
1160	0.0516804	0.00223029	0.0587016	0.00847753
1161	0.0539981	0.0092732	0.06265	0.00879435
1162	0.0493482	0.0062928	0.0623248	0.00767645
1163	0.0589502	0.0051177	0.0601876	0.00906718
1164	0.0545452	0.00290836	0.0619796	0.00848648
1165	0.0517413	0.00779667	0.0616764	0.00806306
1166	0.0599411	0.00268579	0.0585091	0.00832331
1167	0.0525941	0.00800165	0.0599224	0.00880505
1168	0.0563689	0.00330596	0.0612369	0.00844496
1169	0.0521982	0.00789571	0.0608439	0.00624083
1170	0.0539996	0.0092737	0.0603285	0.00735779
1171	0.0579084	0.00590484	0.0582179	0.00827585
1172	0.0536939	0.00262433	0.0581339	0.00704649
1173	0.0502417	0.0066329	0.0579628	0.00925882
1174	0.0565038	0.00428794	0.0616532	0.00706898
1175	0.0586857	0.00583383	0.0594683	0.0086082
1176	0.0406398	0.0203741	0.0596273	0.00760181
1177	0.0561081	0.00427219	0.0608129	0.0070429
1178	0.0556519	0.00429928	0.0609788	0.00647266
1179	0.0506389	0.00681617	0.0588105	0.00886551
1180	0.0389716	0.019705	0.059913	0.00788489
1181	0.0528013	0.00260787	0.0623297	0.00767894
1182	0.0556525	0.00429948	0.0603569	0.00832199
1183	0.0570182	0.00610934	0.0601314	0.008587
1184	0.048893	0.00616241	0.0601944	0.00643259
1185	0.0370151	0.0185488	0.0576009	0.00765986
1186	0.0503336	0.000945198	0.0596297	0.00760306
1187	0.0552174	0.00437007	0.0582226	0.00804264
1188	0.0565059	0.00428864	0.0589784	0.00743381
1189	0.0525973	0.0080028	0.0599278	0.00880792
1190	0.0547597	0.0044889	0.0581673	0.00734768
1191	0.0535464	0.00923556	0.0602216	0.00819009
1192	0.0571534	0.00338533	0.0582228	0.00827851
1193	0.0513096	0.00772777	0.061578	0.00775507
1194	0.0419109	0.0043354	0.0599164	0.00788668
1195	0.0385151	0.0195431	0.059317	0.00788546
1196	0.05131	0.00772792	0.0585911	0.0077402
1197	0.0488946	0.00616299	0.060115	0.00732243
1198	0.0560782	0.00645361	0.0600438	0.00707669
1199	0.0547609	0.00448938	0.0581694	0.00734876
1200	0.0526537	0.00922408	0.0561412	0.00889208
1201	0.0380319	0.0193818	0.0604007	0.00760697
1202	0.0561041	0.00423961	0.0598037	0.00703554
1203	0.0389744	0.0197065	0.0598736	0.00705329
1204	0.0537109	0.00491464	0.0593314	0.00583421
1205	0.0598507	0.00456071	0.057088	0.00838062
1206	0.0493541	0.00629483	0.0581417	0.00705044
1207	0.0488959	0.0061635	0.0578642	0.00704288
1208	0.0545353	0.0104664	0.0582302	0.00868932
1209	0.0579142	0.00590713	0.0573195	0.00806111
1210	0.0531135	0.00922016	0.057471	0.00639509
1211	0.0526554	0.00922491	0.0603637	0.00832551
1212	0.0556568	0.0043012	0.055508	0.00826067
1213	0.0507953	0.00136778	0.057677	0.00860843
1214	0.053264	0.00257966	0.056139	0.0074308
1215	0.0513127	0.00772905	0.0578286	0.00674341
1216	0.0551995	0.00167302	0.0562108	0.00834106
1217	0.0468869	0.00501974	0.0582668	0.0074187
1218	0.0556576	0.00430139	0.0575936	0.0074304
1219	0.0336081	0.0168043	0.05614	0.00743133
1220	0.0488976	0.00616409	0.0589856	0.00743753
1221	0.0532648	0.00257989	0.0561404	0.00743154
1222	0.0379113	0.0189613	0.0586042	0.0075693
1223	0.0560818	0.00645509	0.0567224	0.00946873
1224	0.0552005	0.00167311	0.0579488	0.00840687
1225	0.0532653	0.00258003	0.0587954	0.00797188
1226	0.0484143	0.00606023	0.0589869	0.00743825
1227	0.0497924	0.0064484	0.0611003	0.00753161
1228	0.0568353	0.00508887	0.0560811	0.00703007
1229	0.0497927	0.00644843	0.0581759	0.00735215
1230	0.0428568	0.00527568	0.0590191	0.00699314
1231	0.0516819	0.00215696	0.0570935	0.00838364
1232	0.056567	0.00626362	0.0551865	0.00915379
1233	0.0488991	0.0061645	0.0562425	0.00929813
1234	0.0488992	0.00616454	0.055758	0.00886829
1235	0.0516899	0.00223105	0.0570179	0.00776842
1236	0.056939	0.00813982	0.055908	0.00803688
1237	0.0527334	0.00167058	0.057708	0.00774777
1238	0.0374692	0.0192084	0.0546773	0.00910119
1239	0.0550898	0.00338363	0.0564813	0.0100216
1240	0.0506122	0.00365878	0.0576607	0.00811778
1241	0.0531175	0.0092216	0.0567554	0.00769429
1242	0.055661	0.00124436	0.0564598	0.00774903
1243	0.0527341	0.00167048	0.0576613	0.00811812
1244	0.0484164	0.00606078	0.056296	0.00840539
1245	0.0484165	0.00606082	0.0554532	0.00857365
1246	0.0484166	0.00606086	0.0576619	0.00811847
1247	0.0517589	0.00295885	0.0568002	0.008703
1248	0.0531184	0.00922192	0.0561513	0.00889774
1249	0.0560508	0.00377	0.0568381	0.00896459
1250	0.0380373	0.0193846	0.0573932	0.00832419
1251	0.0428079	0.00391704	0.0597815	0.00775898
1252	0.0365638	0.0183548	0.05498	0.0104038
1253	0.055204	0.00167353	0.0576009	0.00743435
1254	0.0403234	0.0207464	0.0570095	0.00896649
1255	0.0608617	0.00490503	0.0568381	0.00988883
1256	0.0464329	0.00473701	0.0565481	0.00867431
1257	0.046433	0.00473703	0.0550047	0.00806631
1258	0.0489019	0.00616541	0.0549067	0.00703561
1259	0.0528111	0.00261089	0.0567591	0.0076964
1260	0.0531661	0.00521163	0.0542953	0.00783569
1261	0.0484183	0.00606145	0.0564636	0.00775125
1262	0.0476534	0.00515805	0.05618	0.00971866
1263	0.0542853	0.00466326	0.0550113	0.00943318
1264	0.0522525	0.00183636	0.0542954	0.00851312
1265	0.0547215	0.00213999	0.0546107	0.00882302
1266	0.0489028	0.00616561	0.057875	0.0098224
1267	0.0566198	0.00323414	0.0559578	0.00901239
1268	0.0530342	0.0106597	0.0601726	0.00831625
1269	0.0516863	0.00215656	0.0555229	0.00947641
1270	0.0447085	0.00329553	0.0550073	0.00806781
1271	0.0478526	0.00598744	0.055915	0.00804103
1272	0.0442377	0.00387371	0.0561693	0.0080833
1273	0.0467068	0.00600039	0.056168	0.010589
1274	0.0542866	0.0046636	0.0539738	0.00949099
1275	0.0340969	0.0170559	0.0562229	0.0083481
1276	0.0517622	0.00295974	0.0573944	0.00868078
1277	0.0498601	0.000565673	0.0558551	0.00777615
1278	0.0442382	0.00387387	0.0563029	0.00840926
1279	0.0523293	0.00272745	0.0537728	0.00920691
1280	0.0484202	0.00606195	0.0590295	0.00699901
1281	0.0593387	0.00723765	0.0572007	0.00697569
1282	0.0392754	0.0204767	0.0561527	0.00743856
1283	0.0510615	0.00942161	0.0559174	0.00804241
1284	0.0360828	0.018158	0.0574002	0.00832827
1285	0.0608657	0.00490596	0.0552791	0.0088166
1286	0.0549093	0.00487522	0.0562251	0.00834936
1287	0.0516141	0.00932465	0.054177	0.00630542
1288	0.0369222	0.0190548	0.05401	0.00871451
1289	0.0473025	0.00596705	0.0581491	0.00593563
1290	0.0537218	0.00491816	0.0565548	0.00867832
1291	0.0508635	0.00768424	0.0552086	0.00795626
1292	0.259318	0.039553	0.287308	0.0956432
1293	0.590964	0.0369613	0.494856	0.132053
1294	0.766399	0.0690928	0.545876	0.0937714
1295	0.92096	0.0872127	0.546622	0.0567506
1296	1.06896	0.0627726	0.54811	0.0486721
1297	1.08402	0.0564329	0.538611	0.0416123
1298	1.0442	0.0290714	0.527187	0.0440796
1299	1.00008	0.0109309	0.521571	0.0413532
1300	0.942644	0.0180194	0.543307	0.0310011
1301	0.881873	0.0305443	0.539547	0.028751
1302	0.82894	0.0495496	0.532559	0.0247895
1303	0.776384	0.0690874	0.54385	0.0266627
1304	0.746907	0.0703785	0.557847	0.0260546
1305	0.749105	0.0742226	0.557291	0.0307882
1306	0.754228	0.0700152	0.543131	0.0129027
1307	0.750481	0.0689523	0.557725	0.00787386
1308	0.747317	0.0569469	0.589866	0.0230317
1309	0.744135	0.0359554	0.596212	0.0223948
1310	0.713448	0.0302948	0.595561	0.0253789
1311	0.683015	0.0373795	0.614351	0.0244029
1312	0.654324	0.0313514	0.617688	0.020878
1313	0.634379	0.031778	0.630956	0.0235289
1314	0.631682	0.0345685	0.615917	0.021318
1315	0.640958	0.0369431	0.618115	0.042349
1316	0.615896	0.0390566	0.61073	0.0412962
1317	0.616367	0.0281747	0.607394	0.0414743
1318	0.611462	0.0176111	0.616131	0.0470543
1319	0.627903	0.0362982	0.606467	0.0613805
1320	0.651112	0.0484221	0.623496	0.0624546
1321	0.623715	0.033628	0.642071	0.0618521
1322	0.626146	0.0394129	0.660219	0.0586824
1323	0.626495	0.0504568	0.658151	0.0713484
1324	0.679007	0.0419481	0.643888	0.0839949
1325	0.670336	0.0493659	0.643095	0.0839725
1326	0.669899	0.0364852	0.652799	0.0716169
1327	0.651387	0.0368804	0.651594	0.0551162
1328	0.620837	0.0551252	0.64837	0.0612891
1329	0.610586	0.0526092	0.654881	0.0644961
1330	0.603879	0.0533051	0.668406	0.0561832
1331	0.630669	0.0406149	0.679302	0.0623774
1332	0.631465	0.0313731	0.673535	0.06772
1333	0.626739	0.0314945	0.663154	0.06367
1334	0.638996	0.0442062	0.660902	0.068275
1335	0.666356	0.0140923	0.648453	0.0581476
1336	0.637986	0.03665	0.656967	0.0642428
1337	0.61243	0.040035	0.669481	0.058052
1338	0.611588	0.0560797	0.690894	0.0665041
1339	0.630462	0.0536871	0.691123	0.0639316
1340	0.657876	0.064211	0.687928	0.0542164
1341	0.641846	0.0824383	0.695859	0.045234
1342	0.620558	0.085156	0.687969	0.0487424
	0.613377	0.0664881	0.687807	0.0491869
	0.615893	0.0404103	0.685914	0.0515072
	0.622512	0.0356844	0.704339	0.0519728
	0.625221	0.0442287	0.699997	0.0472265
	0.633962	0.0537757	0.708295	0.0521994
	0.650005	0.0623492	0.71872	0.056681
	0.66653	0.0438936	0.698421	0.0573815
	0.657549	0.0542103	0.702002	0.0631291
	0.682177	0.0776553	0.715738	0.0435841
	0.694641	0.0850049	0.718096	0.0492557
	0.728323	0.0850108	0.725642	0.0338363
	0.666489	0.0678535	0.738142	0.0332511
	0.61865	0.0499025	0.726961	0.0320999
	0.613717	0.0602185	0.729433	0.00841241
	0.64514	0.0460662	0.728488	0.0265814
	0.665544	0.0274329	0.73933	0.02767
	0.671119	0.0472691	0.741259	0.0371454
	0.655117	0.0687906	0.738944	0.0472132
	0.645085	0.0383348	0.722723	0.043895
	0.651425	0.0321343	0.721699	0.0301114
	0.627725	0.0532885	0.740595	0.0181546
	0.616694	0.0391558	0.739565	0.0208874
	0.633457	0.0179288	0.745305	0.0348264
	0.646439	0.0362545	0.747112	0.0403594
	0.640132	0.0567706	0.766568	0.0314761
	0.657369	0.0580164	0.764979	0.0419651
	0.66027	0.0435424	0.762576	0.0432167
	0.712624	0.0331122	0.752425	0.0328744
	0.69019	0.0448835	0.746746	0.0228149
	0.642642	0.0607986	0.749568	0.0107448
	0.650162	0.0821335	0.760188	0.0303531
	0.662844	0.0408897	0.782796	0.028853
	0.659959	0.0117255	0.80127	0.0489635
	0.616278	0.0561391	0.783202	0.0376628
	0.614505	0.0679524	0.75786	0.0362898
	0.640093	0.0592086	0.752222	0.0447826
	0.636656	0.0503634	0.769047	0.0604457
	0.615444	0.0623153	0.794476	0.0433833
	0.61323	0.0617916	0.779792	0.0395127
	0.632156	0.0393065	0.76158	0.0521679
	0.620875	0.0545762	0.772676	0.0527381
	0.61665	0.0764053	0.80503	0.0505671
	0.695042	0.0727742	0.809042	0.0400035
	0.738458	0.104184	0.783285	0.0507529
	0.709598	0.0514916	0.770423	0.0389303
	0.666207	0.0559122	0.778444	0.0171608
	0.669279	0.0455938	0.7656	0.00906311
	0.668707	0.0576091	0.768175	0.0100802
	0.706465	0.0474936	0.771961	0.00995723
	0.711991	0.0578371	0.763153	0.018665
	0.700016	0.0884421	0.771519	0.0252471
	0.679352	0.069541	0.758495	0.0233553
	0.67751	0.0653147	0.761102	0.0144475
	0.660403	0.0723103	0.772428	0.0419365
	0.661641	0.0590898	0.759626	0.0282355
	0.683406	0.0326949	0.773609	0.0159088
	0.673355	0.0319044	0.80133	0.034589
	0.658968	0.0571545	0.817211	0.0398291
	0.624763	0.0634112	0.801622	0.0670485
	0.63461	0.0661938	0.808116	0.0480224
	0.625413	0.0535804	0.78529	0.059748
	0.674094	0.0681746	0.783529	0.0486374
	0.699648	0.054687	0.801685	0.0473067
	0.697549	0.0700767	0.779142	0.0534229
	0.694241	0.0760758	0.749636	0.0434101
	0.669877	0.0601925	0.741162	0.0270045
	0.63825	0.0498185	0.776585	0.036075
	0.631601	0.0406062	0.791919	0.043842
	0.647242	0.0389191	0.809931	0.0333234
	0.635789	0.0171227	0.79305	0.0324587
	0.673598	0.0133821	0.756566	0.0258279
	0.712622	0.0635843	0.749201	0.0469683
	0.722078	0.103776	0.773129	0.0525633
	0.690598	0.102011	0.758544	0.0709188
	0.672056	0.0838735	0.733526	0.0755864
	0.649336	0.0634623	0.747579	0.0874937
	0.64346	0.0297106	0.7504	0.0597783
	0.673669	0.0404034	0.757097	0.0395049
	0.708236	0.0195499	0.784384	0.0471327
	0.66718	0.0199524	0.781407	0.0768654
	0.589425	0.0608283	0.751488	0.0833696
	0.653125	0.0461671	0.775177	0.0969059
	0.667208	0.0724843	0.77403	0.103814
	0.695499	0.0720484	0.798912	0.0669063
	0.718193	0.0790815	0.761258	0.06659
	0.672768	0.0351245	0.737401	0.0629184
	0.791491	0.101859	0.763636	0.0665632
	0.789019	0.123746	0.769719	0.0617389
	0.727071	0.0317797	0.75692	0.0532465
	0.663861	0.103046	0.749352	0.0458306
	0.653563	0.095226	0.741715	0.0583609
	0.637346	0.0907411	0.763946	0.0533315
	0.654876	0.0763055	0.793776	0.0254279
	0.706931	0.0579306	0.785191	0.0351825
	0.702091	0.0294775	0.784465	0.0136708
	0.677224	0.0212452	0.757568	0.0308363
	0.657635	0.0492764	0.748439	0.0432859
	0.69721	0.0553676	0.76393	0.0499041
	0.658377	0.0337666	0.77132	0.0199616
	0.662879	0.0293669	0.792788	0.0493617
	0.686288	0.0136696	0.776859	0.0318331
	0.640733	0.00583267	0.745479	0.0252748
	0.643262	0.0487738	0.69905	0.0296735
	0.726905	0.0368471	0.703147	0.0499171
	0.741308	0.0675826	0.718523	0.059206
	0.764466	0.0358541	0.692096	0.0630362
	0.646859	0.0410996	0.674134	0.0490575
	0.706187	0.0525016	0.667631	0.0640673
	0.692369	0.039915	0.668493	0.0483467
	0.660678	0.0425851	0.679889	0.0537883
	0.649179	0.0434604	0.728907	0.0676432
	0.667865	0.0366484	0.745969	0.044716
	0.678021	0.00816053	0.732839	0.0395448
	0.641359	0.0224506	0.712765	0.0615351
	0.660593	0.0665418	0.667521	0.0591385
	0.631415	0.0648326	0.676072	0.0560961
	0.620598	0.0328801	0.72278	0.026228
	0.603641	0.0431322	0.734891	0.0807052
	0.611265	0.0773891	0.770901	0.0861854
	0.621328	0.0691163	0.730569	0.0729164
	0.767306	0.0488558	0.689741	0.0313264
	0.739139	0.026822	0.714007	0.0421348
	0.700991	0.0225061	0.709805	0.0512541
	0.630412	0.0205749	0.743688	0.047885
	0.603863	0.0255956	0.734509	0.0635419
	0.762736	0.0494809	0.662953	0.0336411
	0.695217	0.0301725	0.707641	0.0886386
	0.676025	0.0285418	0.713496	0.0636936
	0.607812	0.0622992	0.73062	0.102743
	0.70124	0.0158567	0.708842	0.0683992
	0.771508	0.0491631	0.676457	0.0700971
	0.686864	0.0349482	0.688417	0.0367987
	0.711016	0.0454912	0.70789	0.0187031
	0.675775	0.0708872	0.699305	0.0282609
	0.72485	0.0563132	0.719184	0.0278418
	0.703868	0.0485197	0.718474	0.0244003
	0.732791	0.0279719	0.753997	0.0217397
	0.775132	0.105495	0.80117	0.043118
	0.704961	0.0348845	0.778629	0.0406099
	0.737741	0.0407925	0.740756	0.0383964
	0.69158	0.0159493	0.750952	0.0379782
	0.715414	0.027172	0.766187	0.0291875
	0.714437	0.0544732	0.732287	0.0153282
	0.744189	0.042288	0.711776	0.0243684
	0.801666	0.0410121	0.680027	0.0174267
	0.782861	0.0328021	0.695786	0.00921725
	0.688849	0.0278757	0.686229	0.0128572
	0.739749	0.0908539	0.671072	0.0169057
	0.666356	0.0574677	0.687257	0.0496393
	0.646774	0.0222027	0.702321	0.0415921
	0.723826	0.032327	0.735367	0.0508584
	0.733464	0.0341636	0.719533	0.041544
	0.719206	0.0235881	0.724709	0.0313432
	0.652606	0.0131762	0.726374	0.0208634
	0.639293	0.0384766	0.739519	0.0131493
	0.699306	0.035533	0.751171	0.0227482
	0.675242	0.0395285	0.757286	0.0181039
	0.77526	0.0878478	0.744181	0.0222333
	0.717047	0.0527772	0.763515	0.0277878
	0.660142	0.0259631	0.780792	0.0511142
	0.718267	0.0307336	0.778683	0.00507566
	0.788641	0.0592175	0.745195	0.0278238
	0.800086	0.0268106	0.744854	0.0443967
	0.738227	0.00845535	0.730551	0.0253272
	0.71835	0.0124891	0.73452	0.0101067
	0.762128	0.0807262	0.730659	0.00741441
	0.723452	0.0550616	0.696898	0.00236452
	0.660707	0.026197	0.700793	0.00432307
	0.705343	0.048975	0.697143	0.0118551
	0.805196	0.116178	0.734454	0.0415151
	0.758575	0.0259323	0.750392	0.042796
	0.700765	0.0542968	0.74905	0.0250395
	0.669086	0.0536425	0.712395	0.0246113
	0.713296	0.0256289	0.731004	0.0310112
	0.682582	0.0495996	0.738013	0.0395273
	0.775032	0.0835642	0.787512	0.0965056
	0.791764	0.0669691	0.797512	0.048302
	0.780886	0.0870748	0.810514	0.0388025
	0.726429	0.054258	0.790637	0.00502672
	0.756235	0.119022	0.788271	0.0254781
	0.774851	0.148868	0.782406	0.0231984
	0.715431	0.0565866	0.762879	0.0228082
	0.75131	0.0828423	0.726792	0.0288477
	0.723342	0.0886606	0.724123	0.020166
	0.774229	0.113762	0.732179	0.00631795
	0.763794	0.060319	0.717739	0.0198826
	0.847976	0.0705389	0.77503	0.0732591
	0.760146	0.0144733	0.825466	0.0870069
	0.753811	0.067486	0.880211	0.13665
	0.749668	0.0671312	0.860958	0.0793874
	0.745217	0.0752419	0.801484	0.0420766
	0.732233	0.0499608	0.760166	0.0360946
	0.826588	0.14924	0.773379	0.028886
	0.934786	0.207215	0.767518	0.0474668
	0.773331	0.0572154	0.765595	0.0126952
	0.711876	0.0182471	0.780701	0.0158607
	0.781971	0.0288787	0.765876	0.0223799
	0.859442	0.0690994	0.775815	0.021016
	0.947999	0.0872304	0.816549	0.0125717
	0.843418	0.0770674	0.807208	0.0196911
	0.837628	0.0757225	0.790125	0.0386603
	0.788597	0.0338418	0.773144	0.0360541
	0.892625	0.164371	0.761848	0.0329114
	0.897412	0.163356	0.801866	0.00234845
	0.802099	0.0407946	0.820099	0.0151376
	0.782129	0.0332489	0.805736	0.0089519
	0.782577	0.0314714	0.838781	0.0148181
	0.759165	0.038101	0.851449	0.022941
	0.793418	0.0378811	0.879097	0.0011172
	0.769846	0.0406197	0.894715	0.00882805
	0.824613	0.0502689	0.877777	0.00977021
	0.936955	0.136254	0.86096	0.0360909
	0.875034	0.0354429	0.853794	0.033212
	0.809066	0.0201946	0.88218	0.0228208
	0.817721	0.0144028	0.872865	0.0126516
	0.828018	0.0127243	0.887289	0.0201491
	0.918111	0.102529	0.88116	0.022272
	0.921826	0.0628817	0.887673	0.0012967
	0.9012	0.0461963	0.912672	0.0123244
	0.874961	0.0226456	0.887839	0.0155187
	0.929496	0.0609024	0.89062	0.0153743
	1.00036	0.12847	0.888527	0.0286734
	0.94074	0.0623997	0.935284	0.0245484
	0.997236	0.106946	0.918126	0.0102427
	1.01421	0.0969959	0.940495	0.0115773
	0.967455	0.050816	0.908282	0.0137461
	0.979065	0.0537879	0.922944	0.024217
	0.971513	0.0410565	0.951662	0.0105846
	0.973635	0.0314529	0.968479	0.0239611
	0.985221	0.0363149	0.991656	0.00831395
	1.04197	0.0638561	1.00002	0.0128903
	1.0347	0.0728545	0.999008	0.0220152
	1.22628	0.142155	1.01096	0.0138626
	1.12541	0.0865339	1.01861	0.0125909
	1.07047	0.0492787	1.12453	0.023487
	1.04507	0.0707797	1.12188	0.0220496
	1.06722	0.0700292	1.12472	0.0155125
	1.09634	0.0797574	1.18364	0.0145166
	1.1005	0.0835914	1.20527	0.00810169
	1.13667	0.0762058	1.3245	0.00915705
	1.32727	0.137159	1.39972	0.0197852
	1.43794	0.218517	1.33701	0.0486864
	1.40611	0.148608	1.40749	0.0279958
	1.43035	0.110337	1.49201	0.0221254
	1.45305	0.107345	1.53114	0.0171151
	1.59021	0.0359007	1.61604	0.0305696
	1.74644	0.0242502	1.80311	0.0720959
	1.91235	0.00783166	1.91009	0.0186084
	2.18471	0.0257556	2.17637	0.0535297
	2.75867	8.22246e-11	2.75867	2.98008e-11
			0.0904059	0.00955359

## Sheet: flg22 root
time (s)	Arabidopsis root		Barley root
	Mean	SE	Mean	SE
0	0.0536711	0.00261362	0.064802	0.000818963
1	0.0502443	0.00711554	0.0613993	0.00239341
2	0.0387319	0.00182324	0.0591461	0.00369478
3	0.0424563	0.00206754	0.057972	0.00296624
4	0.0407672	0.00360228	0.0574444	0.00357308
5	0.0407672	0.0036023	0.0570431	0.0038085
6	0.0487592	0.00679198	0.0560026	0.00213137
7	0.0322411	0.00157006	0.0573133	0.00243322
8	0.0443961	0.00151326	0.0569735	0.00261178
9	0.0487632	0.00613491	0.0566248	0.00287394
10	0.0544104	0.00742843	0.0570066	0.0030827
11	0.0451758	0.0123981	0.0564645	0.00241052
12	0.0503258	0.00251976	0.0558914	0.0020328
13	0.0423815	0.00514983	0.0558059	0.00234728
14	0.0502502	0.00166249	0.0561621	0.00166339
15	0.042457	0.00206751	0.0554615	0.000843615
16	0.0466772	0.00348458	0.0574332	0.00331637
17	0.0435202	0.00328731	0.0553325	0.000944689
18	0.0354819	0.00327594	0.0564728	0.00248708
19	0.0376005	0.00520065	0.0563679	0.00154586
20	0.046432	0.000644763	0.0572095	0.00291653
21	0.0464321	0.000644767	0.0561632	0.00166354
22	0.0411898	0.0091433	0.0571141	0.00258272
23	0.0488506	0.00288835	0.0567433	0.0026405
24	0.0413251	0.00567576	0.0558398	0.00131671
25	0.0387331	0.0018235	0.0569083	0.00274235
26	0.042708	0.00377761	0.056669	0.00229934
27	0.0402885	0.00410276	0.056467	0.00241092
28	0.0467734	0.00399786	0.0561016	0.00177408
29	0.0392901	0.00486765	0.056239	0.00185715
30	0.0413254	0.00567582	0.0566706	0.00226958
31	0.0423824	0.00515006	0.0570516	0.00267939
32	0.0480465	0.00219526	0.0566505	0.00244817
33	0.0406731	0.00292642	0.0583943	0.00316342
34	0.0355659	0.00330873	0.0555613	0.00149205
35	0.0464329	0.000644885	0.055693	0.00138109
36	0.0427085	0.00377767	0.0569101	0.00274265
37	0.0407005	0.00821459	0.0554308	0.00167879
38	0.0376014	0.00520093	0.0565935	0.00220525
39	0.0536739	0.00261366	0.0549319	0.00120942
40	0.0376015	0.00520096	0.0559492	0.0016924
41	0.0387339	0.0018236	0.0560292	0.00243962
42	0.0443227	0.00496847	0.0567264	0.0022215
43	0.0453141	#DIV/0!	0.0558181	0.00179359
44	0.0427089	0.00377776	0.0564664	0.00134401
45	0.0355664	0.00330884	0.0572959	0.00198969
46	0.0387341	0.00182365	0.0556957	0.00133136
47	0.0443229	0.00496853	0.0574312	0.00186251
48	0.0444939	0.00251978	0.0580154	0.00199146
49	0.0521365	0.00386757	0.0571033	0.00107769
50	0.0355666	0.0033089	0.0571325	0.00154138
51	0.046108	0.00372611	0.0567846	0.00177689
52	0.0407697	0.00360295	0.0570481	0.00162145
53	0.0487388	0.00097145	0.0557364	0.00122241
54	0.0461081	0.00372615	0.0565318	0.00233994
55	0.0504147	0.00233963	0.0562923	0.00147969
56	0.0406743	0.00292651	0.0557678	0.00132271
57	0.0414159	0.00636838	0.0578285	0.00258912
58	0.0354108	0.00231748	0.0576188	0.00219073
59	0.0434199	0.0109633	0.057142	0.00242927
60	0.0433792	0.00158046	0.0572364	0.00211904
61	0.0355671	0.00330901	0.0565233	0.00213835
62	0.0354839	0.00327577	0.0561265	0.00151558
63	0.0424593	0.0020675	0.0562503	0.00178242
64	0.0459371	0.00246233	0.0565509	0.00252678
65	0.035411	0.00231749	0.0555854	0.00120998
66	0.0387714	0.00716756	0.055911	0.00126346
67	0.0359679	0.00525278	0.056043	0.0019734
68	0.0355673	0.00330903	0.0556659	0.00179395
69	0.04047	0.000795177	0.0569014	0.0026079
70	0.0355674	0.00330905	0.0561689	0.00212023
71	0.0387351	0.00182379	0.0569194	0.00405093
72	0.0465487	0.0061046	0.0566349	0.00287555
73	0.0354113	0.00231748	0.056184	0.0017776
74	0.0322436	0.00157007	0.0563832	0.00204329
75	0.0433797	0.00158046	0.0553201	0.00200701
76	0.0444952	0.00251994	0.0563015	0.00202431
77	0.0402905	0.00410293	0.0554694	0.00202914
78	0.0414166	0.00636846	0.0562672	0.0025655
79	0.0373512	0.00413003	0.0567985	0.00368082
80	0.0429415	0.00669831	0.0566596	0.00191586
81	0.0541767	#DIV/0!	0.0562244	0.00348158
82	0.0387355	0.00182379	0.055584	0.00277721
83	0.0392924	0.00486795	0.0560371	0.00183951
84	0.0422134	0.00425067	0.0547044	0.000887361
85	0.0322439	0.00157007	0.0570873	0.00246219
86	0.0424603	0.00206754	0.0568726	0.00217135
87	0.0482188	0.00352261	0.0572017	0.00261404
88	0.0354118	0.00231755	0.0557023	0.00133224
89	0.0383944	0.00565159	0.0560268	0.00255974
90	0.0426143	0.00566121	0.0565607	0.00288904
91	0.198996	0.0180318	0.105138	0.0057967
92	0.132337	0.0106322	0.0863931	0.00536652
93	0.0850267	0.0149937	0.0746204	0.00548365
94	0.0662659	0.0129548	0.0682952	0.00524621
95	0.0580716	0.00954321	0.0635419	0.00430571
96	0.045055	0.0098985	0.0645474	0.0065799
97	0.0477033	0.010601	0.0631503	0.00698582
98	0.0436171	0.0070072	0.0615697	0.0053547
99	0.0538137	0.00535581	0.0592885	0.00442714
100	0.0510583	0.00612722	0.0593413	0.00389201
101	0.0499851	0.0107114	0.0596171	0.00417661
102	0.0405487	0.0212255	0.0592854	0.00397741
103	0.0454265	0.00835952	0.0579313	0.00267852
104	0.0521494	0.00386923	0.0588945	0.00398276
105	0.0258525	0.0138844	0.058813	0.0051008
106	0.0393009	0.00486931	0.0588679	0.00435027
107	0.0309612	0.015494	0.058274	0.0041421
108	0.0507179	0.00483968	0.0592478	0.00552799
109	0.0407796	0.00360241	0.0586516	0.00496363
110	0.0429509	0.0066991	0.0582269	0.00442435
111	0.0532953	0.000516421	0.0573655	0.00376865
112	0.047984	0.00102958	0.0587497	0.00500157
113	0.0442585	0.0045439	0.057804	0.00401396
114	0.0406844	0.00292672	0.0577928	0.00356496
115	0.0445056	0.00252005	0.0577266	0.00400224
116	0.0461198	0.0037261	0.0562857	0.00384792
117	0.0238173	0.0123589	0.057802	0.00395063
118	0.0413372	0.00567728	0.0570912	0.0029865
119	0.0522571	0.00418286	0.058125	0.00413673
120	0.0666649	0.0175049	0.0563764	0.00341513
121	0.0683165	0.0304622	0.0571992	0.0037321
122	0.077242	0.0310963	0.0567285	0.00366636
123	0.0745586	0.0260412	0.0574387	0.00411446
124	0.0598334	0.0272376	0.0570226	0.00349459
125	0.0673431	0.0171672	0.0573585	0.00325014
126	0.0643349	0.0183695	0.0567189	0.0035718
127	0.0575954	0.0199421	0.0581286	0.00411603
128	0.0586071	0.0127209	0.0578756	0.00399938
129	0.0517504	0.00899669	0.0568603	0.00406887
130	0.0507234	0.00484382	0.056128	0.00260059
131	0.046723	0.00842433	0.0574269	0.00364695
132	0.0445098	0.00252212	0.0567312	0.00360835
133	0.0339199	0.0170673	0.0583564	0.00476824
134	0.0443389	0.00497136	0.0574407	0.004115
135	0.048048	0.00827144	0.0568623	0.00350265
136	0.0387481	0.00182506	0.0562227	0.00341199
137	0.032126	0.0168269	0.0568868	0.00359242
138	0.0410889	0.00481295	0.0561182	0.00296983
139	0.0566732	0.00554106	0.0562381	0.00351797
140	0.0406886	0.00292709	0.0570168	0.00344693
141	0.0403178	0.00702264	0.0570398	0.00311978
142	0.0442634	0.00454519	0.0574565	0.00332137
143	0.0494052	0.00241479	0.0574618	0.00292182
144	0.0546136	0.00353835	0.056599	0.00329409
145	0.047589	0.00939103	0.056293	0.00336987
146	0.0502528	0.00939846	0.0563858	0.00201109
147	0.0427253	0.00377982	0.056066	0.00269095
148	0.0436437	0.0055683	0.0570061	0.00387632
149	0.0502712	0.00166188	0.056208	0.00266914
150	0.0472947	0.00603053	0.05701	0.00389908
151	0.0393062	0.00487019	0.0561266	0.00300558
152	0.048733	0.00237307	0.0553457	0.00214629
153	0.0502716	0.00166189	0.0571486	0.00380758
154	0.0451625	0.00755086	0.0564641	0.00199622
155	0.0473701	0.0037036	0.0574406	0.00409458
156	0.0518864	0.00100369	0.0566619	0.00368694
157	0.0458267	0.0062388	0.0568572	0.00268339
158	0.046452	0.000646917	0.0563565	0.00290813
159	0.0542438	0.00663481	0.055989	0.0027067
160	0.0458795	0.00534841	0.0560415	0.00219326
161	0.0442649	0.00454542	0.0555658	0.00214504
162	0.0484886	0.00475336	0.0550424	0.00218555
163	0.0350396	0.017755	0.055302	0.00162062
164	0.0544211	0.00158416	0.0567863	0.0030306
165	0.0536964	0.00261467	0.0566813	0.00327488
166	0.0505252	0.00352621	0.0561898	0.00232379
167	0.0466981	0.00348506	0.0558534	0.00323296
168	0.0564187	0.0035697	0.0569322	0.00270653
169	0.0509009	0.00788293	0.0569157	0.00240707
170	0.0580212	0.00415003	0.0582837	0.0041161
171	0.0559763	0.0070463	0.0578139	0.00401645
172	0.05941	0.00806958	0.0566951	0.00230458
173	0.0560481	0.0101592	0.056737	0.00378657
174	0.0588994	0.0107447	0.0563338	0.00220199
175	0.0660131	0.0122672	0.0559099	0.00264415
176	0.0678219	0.0162261	0.0584767	0.00318337
177	0.0632335	0.0130989	0.0581274	0.00292556
178	0.0582612	0.010109	0.0588003	0.00372134
179	0.0601367	0.00632801	0.060483	0.00525717
180	0.0547341	0.00494109	0.0626981	0.00683888
181	0.0536288	0.00359089	0.0616762	0.00572236
182	0.0582809	0.00535275	0.0602833	0.00501253
183	0.044048	0.00666488	0.0599935	0.00458769
184	0.0487993	0.00818161	0.0592473	0.00349743
185	0.0518906	0.00100379	0.0577481	0.00283052
186	0.0544248	0.00158373	0.0578159	0.00276676
187	0.0507301	0.00484544	0.0571618	0.00199411
188	0.055781	0.00589314	0.0567844	0.00252393
189	0.0570169	0.00327674	0.0566751	0.00196311
190	0.05363	0.00359107	0.0573626	0.00260575
191	0.0569124	0.00209303	0.0577956	0.0023667
192	0.0536856	0.00403278	0.0567837	0.00259185
193	0.052086	0.00339234	0.0568529	0.00246557
194	0.0500496	0.00498375	0.0562009	0.00185386
195	0.0507747	0.00481231	0.0569848	0.00268261
196	0.0536308	0.00359113	0.057674	0.00342841
197	0.0474491	0.00807301	0.0568246	0.00190695
198	0.053649	0.00419154	0.0574713	0.00292383
199	0.0538123	0.00375471	0.0570148	0.00273937
200	0.0496573	0.00410266	0.0560573	0.00232969
201	0.0456861	0.00554258	0.05775	0.00406843
202	0.0451679	0.00755133	0.0561846	0.00158193
203	0.0403238	0.00702366	0.0564285	0.00250633
204	0.0525848	0.00556862	0.0566351	0.00235276
205	0.0553673	0.0042408	0.0568522	0.0025962
206	0.0504915	0.00668435	0.056191	0.00216873
207	0.0505309	0.00352649	0.0564616	0.0019344
208	0.0578588	0.00670952	0.0548073	0.00124366
209	0.0473765	0.00370377	0.0567879	0.00252451
210	0.0518936	0.00100369	0.0559219	0.00184496
211	0.0517771	0.00556293	0.0548734	0.00192862
212	0.0535044	0.00323894	0.0577517	0.00403461
213	0.0510284	0.00234073	0.0567302	0.00287131
214	0.0473771	0.00370386	0.0573608	0.00247178
215	0.0510286	0.00234076	0.0563359	0.00104331
216	0.0502794	0.00166137	0.0564813	0.00235325
217	0.053505	0.00323899	0.0558941	0.00166769
218	0.0505321	0.00352664	0.0558488	0.00179947
219	0.0535052	0.00323903	0.0558272	0.00225393
220	0.0516961	0.0020745	0.056574	0.00279736
221	0.0516962	0.00207452	0.0568047	0.00277205
222	0.0500527	0.00498432	0.0567069	0.00269065
223	0.0536061	0.00709475	0.0563782	0.00194486
224	0.0496599	0.00410323	0.0571493	0.00334728
225	0.0393113	0.0198472	0.0562062	0.00253007
226	0.0463341	0.00742567	0.0570869	0.00278491
227	0.0514943	0.00816725	0.056891	0.00351856
228	0.051697	0.00207476	0.0568331	0.00217498
229	0.0535885	0.00608213	0.0570728	0.00337892
230	0.0459624	0.00246202	0.0577125	0.0034756
231	0.0527761	0.00637948	0.0559947	0.00184382
232	0.0528155	0.00289092	0.0573767	0.00325407
233	0.0509276	0.0098799	0.0582202	0.0036651
234	0.0427342	0.00378094	0.0556199	0.00239989
235	0.0459629	0.00246214	0.057111	0.00299076
236	0.0533127	0.000513617	0.0573538	0.00244118
237	0.0496613	0.00410361	0.0564374	0.00286518
238	0.0500544	0.00498481	0.0556297	0.00184584
239	0.0559728	0.00223079	0.0558338	0.00173433
240	0.0505525	0.00414347	0.0564378	0.00286526
241	0.0551731	0.00468811	0.0558083	0.00169696
242	0.0494166	0.00241573	0.0561994	0.0021265
243	0.0572418	0.00246493	0.0554947	0.00198522
244	0.0515357	0.0045245	0.0573741	0.00366089
245	0.0507803	0.00481363	0.0559776	0.00218322
246	0.0514717	0.00516877	0.0555425	0.00328088
247	0.0505353	0.00352712	0.0547938	0.0017909
248	0.055174	0.00468826	0.0561416	0.00184907
249	0.0525188	0.00312411	0.0564076	0.00155293
250	0.0533145	0.000513797	0.0569417	0.00211088
251	0.0572429	0.00246511	0.0571407	0.00250208
252	0.0500561	0.00498512	0.056115	0.00157534
253	0.0473812	0.00370468	0.0569993	0.00225092
254	0.0525908	0.00557004	0.0563718	0.00265761
255	0.0496634	0.00410403	0.0574634	0.0026153
256	0.0459651	0.0024625	0.0575696	0.00200534
257	0.0481469	0.00842902	0.0569987	0.00261122
258	0.0599035	0.000583318	0.0574398	0.00255299
259	0.05351	0.00324002	0.0583545	0.00399814
260	0.049664	0.00410415	0.0567246	0.00237526
261	0.0581054	0.0048155	0.0557845	0.00181243
262	0.0449216	0.00678352	0.0566312	0.00271416
263	0.0520941	0.00339369	0.0553064	0.00157671
264	0.0544343	0.00158485	0.0562835	0.00172514
265	0.0467314	0.00802967	0.0575935	0.00272901
266	0.0514741	0.00516935	0.0560003	0.0018447
267	0.0565734	0.0078251	0.0564827	0.00199954
268	0.0590234	0.0066879	0.0560777	0.00191018
269	0.0572454	0.00246565	0.0561198	0.0021175
270	0.0505381	0.00352748	0.0554017	0.0024904
271	0.0605702	0.00178454	0.0562747	0.00211385
272	0.0519009	0.00100357	0.0558461	0.00231307
273	0.0544356	0.00158502	0.0560481	0.00213993
274	0.0577317	0.000542199	0.0572	0.00243431
275	0.0548042	0.00107338	0.0561996	0.00209588
276	0.0517028	0.00207578	0.0565831	0.00279902
277	0.0581078	0.00481594	0.0578229	0.00274698
278	0.0517031	0.00207582	0.0564774	0.00145474
279	0.0500595	0.0049859	0.0561969	0.00158386
280	0.0618184	0.00398608	0.0570598	0.00212824
281	0.0500598	0.00498598	0.0565376	0.00189334
282	0.0535954	0.0060837	0.0568023	0.00268158
283	0.0459683	0.00246299	0.056162	0.00127333
284	0.0530405	0.0077219	0.0562102	0.0016204
285	0.0546318	0.00354019	0.0566634	0.00277626
286	0.0552615	0.00695444	0.0572491	0.00186121
287	0.0594673	0.00724216	0.0570513	0.00306374
288	0.0525955	0.0055711	0.055814	0.00093814
289	0.0492692	0.0088936	0.0562218	0.00115114
290	0.0362362	0.0182947	0.0564093	0.00150942
291	0.0521739	0.00387078	0.0567957	0.00232507
292	0.0537636	0.00503695	0.0559927	0.00166424
293	0.0581102	0.00481663	0.0572246	0.00247956
294	0.0517271	0.00648894	0.0571655	0.00160996
295	0.053515	0.00324115	0.0564801	0.00145509
296	0.0520986	0.0033947	0.056084	0.00121282
297	0.0535152	0.00324121	0.0569281	0.00116565
298	0.0468621	0.00934043	0.0564743	0.00142265
299	0.0551811	0.00469001	0.0562794	0.00101458
300	0.0517278	0.00648925	0.0564603	0.00140165
301	0.0544594	0.0075688	0.0573276	0.00194954
302	0.0568666	0.00397868	0.0579783	0.00161571
303	0.0533214	0.000514516	0.0573818	0.00190127
304	0.0527856	0.00638143	0.0562874	0.0010976
305	0.0358447	0.0179242	0.0577312	0.00178222
306	0.0535413	0.00710454	0.0563268	0.000959304
307	0.0461515	0.0232917	0.0562366	0.00135562
308	0.062573	0.00721659	0.056825	0.00137922
309	0.0741047	0.018658	0.0574099	0.0019835
310	0.0727342	0.0172399	0.0571675	0.00164805
311	0.0684467	0.0108599	0.0565619	0.00105057
312	0.0637986	0.0040026	0.0575756	0.0023284
313	0.0605777	0.00178479	0.0575228	0.00275069
314	0.0597366	0.00198885	0.0568838	0.00123417
315	0.052178	0.00387083	0.0555076	0.000741905
316	0.0544426	0.00158618	0.0564608	0.00138519
317	0.0537681	0.00503776	0.0564631	0.00140195
318	0.0553834	0.00424318	0.0566294	0.00198065
319	0.0551851	0.00469078	0.0563558	0.000679038
320	0.0551595	0.00659283	0.0579536	0.00161205
321	0.0487539	0.00237435	0.0567222	0.000266291
322	0.0514828	0.0051716	0.0564144	0.000953779
323	0.0531487	0.00645226	0.0576745	0.00129922
324	0.0553842	0.00424345	0.0580641	0.00199993
325	0.0537692	0.00503816	0.0578159	0.00124893
326	0.0551355	0.0018814	0.057368	0.00153669
327	0.0547223	0.00827798	0.0581972	0.00151788
328	0.0566999	0.00554449	0.0586681	0.00171989
329	0.0521619	0.00320631	0.0595328	0.00127018
330	0.0596035	0.00412003	0.0570604	0.00108619
331	0.0551363	0.00188158	0.0580897	0.00250436
332	0.0519049	0.00699817	0.0566339	0.000988074
333	0.0562666	0.00739482	0.056696	0.00149644
334	0.0597397	0.00198887	0.0558124	0.000140118
335	0.061156	0.00984015	0.0577298	0.00175991
336	0.062881	0.0121131	0.0566346	0.000988122
337	0.0638494	0.0129439	0.0575845	0.0016963
338	0.0617868	0.0112007	0.0566085	0.000849074
339	0.0632436	0.00560659	0.056993	0.00212535
340	0.0584781	0.00483238	0.056356	0.00104577
341	0.056874	0.00397894	0.0569362	0.00219276
342	0.0507947	0.00481713	0.0570215	0.00163495
343	0.0496763	0.00410721	0.0580783	0.00249226
344	0.0457029	0.00554434	0.0567195	0.00124497
345	0.0535235	0.0032431	0.0571106	0.00169753
346	0.0535485	0.00710589	0.0568986	0.00174045
347	0.0496767	0.0041073	0.0573655	0.0015057
348	0.0505677	0.0041461	0.0573885	0.0018111
349	0.0530512	0.00772504	0.0587454	0.00219042
350	0.0502973	0.00166478	0.0593151	0.00229379
351	0.0482604	0.00352658	0.0599675	0.00237206
352	0.0532613	0.0110738	0.0601949	0.0021609
353	0.0502977	0.00166487	0.0585441	0.0019079
354	0.0535247	0.00324344	0.0583864	0.00226743
355	0.0507962	0.00481747	0.0581337	0.00159865
356	0.0533999	0.00199853	0.0574754	0.000951631
357	0.0553894	0.00424444	0.0585312	0.00176984
358	0.0482612	0.00352677	0.0577391	0.000355613
359	0.0551913	0.00469239	0.0591581	0.00158215
360	0.0485321	0.00523555	0.056982	0.000637661
361	0.0550899	0.00634492	0.0571894	0.000528442
362	0.0551917	0.00469255	0.0588697	0.00290533
363	0.0568071	0.0035145	0.0594182	0.00264301
364	0.0546445	0.00354332	0.0591688	0.00358203
365	0.0485327	0.00523578	0.0569995	0.000624276
366	0.049679	0.00410781	0.0581954	0.00155519
367	0.0517384	0.00649214	0.0566078	0.000285811
368	0.0548183	0.00107081	0.0566622	0.000287337
369	0.0567063	0.00554595	0.0580958	0.00252976
370	0.0482626	0.00352715	0.0572514	0.000988307
371	0.059242	0.00448557	0.0570254	0.000714565
372	0.050073	0.0049896	0.056694	0.000550746
373	0.0522369	0.00579855	0.0559071	0.000693769
374	0.0550917	0.00634558	0.0566877	0.00131299
375	0.057748	0.000545236	0.057781	0.00146091
376	0.0517397	0.00649257	0.0577593	0.00129448
377	0.0344367	0.0172456	0.0574907	0.00140197
378	0.044932	0.00969696	0.0575651	0.00181361
379	0.0531569	0.00645477	0.0569665	0.000767952
380	0.0544723	0.00757268	0.0578384	0.000696909
381	0.0467244	0.00348964	0.0582633	0.00150893
382	0.0537775	0.00504053	0.0565065	0.000739966
383	0.0537777	0.00504059	0.0573378	0.000955962
384	0.0503773	0.0025229	0.0586467	0.00172302
385	0.0521118	0.00339777	0.0586034	0.00221536
386	0.0566309	0.00131713	0.0571438	0.00044663
387	0.0480946	0.00219624	0.0581488	0.00111336
388	0.0503777	0.00252296	0.0575254	0.000400224
389	0.0468748	0.00934493	0.056771	0.000302139
390	0.0496818	0.00410841	0.0570394	0.000115605
391	0.0487627	0.00237613	0.0574743	0.000993899
392	0.0551699	0.00659572	0.0580155	0.00064027
393	0.0468752	0.00934513	0.0577867	0.000730835
394	0.0537282	0.00261821	0.058496	0.00181904
395	0.0537283	0.00261824	0.0575408	0.000453688
396	0.0537793	0.00504107	0.0570651	0.000183866
397	0.0552789	0.00695943	0.0581193	0.000684786
398	0.0535554	0.0071084	0.0578594	0.00167049
399	0.0551458	0.00188387	0.05846	0.00141724
400	0.0552158	0.00267386	0.0583384	0.00152867
401	0.05378	0.00504131	0.0576954	0.000293345
402	0.053856	0.00536113	0.0579555	0.000655633
403	0.0551973	0.0046943	0.0565765	0.000652342
404	0.0517432	0.00649386	0.0583029	0.000996757
405	0.0547337	0.00828193	0.0582192	0.00162394
406	0.0495777	0.00908642	0.0572919	0.000150244
407	0.0567117	0.0055479	0.0577802	0.000726832
408	0.0507553	0.0102619	0.0587462	0.00168143
409	0.058129	0.00482164	0.0567617	0.00055892
410	0.0522418	0.00580048	0.0578317	0.00127844
411	0.0555953	0.00763844	0.0576243	0.00134013
412	0.0562745	0.00751921	0.0571575	0.000608283
413	0.0535577	0.00710949	0.0579871	0.00115047
414	0.0434013	0.00638033	0.0571753	0.000895079
415	0.0467515	0.00803637	0.0577247	0.00035668
416	0.0553448	0.00537166	0.0575146	0.000275389
417	0.0500788	0.00499164	0.0582831	0.00105257
418	0.0551486	0.00188483	0.0574985	0.000131006
419	0.0535333	0.00324591	0.0580344	0.000601038
420	0.0452124	0.00787318	0.0595792	0.00176286
421	0.0535335	0.00324599	0.0589326	0.00205268
422	0.0577545	0.000547057	0.0597377	0.00209659
423	0.0535338	0.00324603	0.0587121	0.00128777
424	0.0552003	0.00469544	0.0590149	0.0020463
425	0.0519176	0.00700173	0.0619542	0.00380513
426	0.0538594	0.00536238	0.0609031	0.00310006
427	0.0563933	0.00324144	0.0595543	0.00258288
428	0.0528426	0.00289533	0.0603046	0.00267116
429	0.056715	0.00554906	0.0591314	0.00151762
430	0.0568865	0.00398214	0.0596704	0.00213946
431	0.0536806	0.00419421	0.0583313	0.00146898
432	0.0563202	0.00471351	0.0589553	0.00114723
433	0.0517391	0.00612489	0.0571316	0.000574105
434	0.0538606	0.00536271	0.0586161	0.00111013
435	0.0521943	0.00387453	0.0569394	0.000462635
436	0.0503838	0.00252411	0.0576192	0.00064174
437	0.0503081	0.00166761	0.0575323	0.000481776
438	0.0502529	0.00566115	0.0578564	0.000313505
439	0.0517254	0.00207999	0.0591415	0.00198702
440	0.0486376	0.00557857	0.0585585	0.00116594
441	0.0544808	0.00757567	0.0587217	0.00131731
442	0.0522461	0.00580193	0.0579213	0.000340719
443	0.0535365	0.00324659	0.0574747	0.00063094
444	0.0452152	0.00787412	0.0578183	0.000838942
445	0.053562	0.00711101	0.0587046	0.000740696
446	0.0537353	0.0026203	0.0588549	0.00135268
447	0.0552035	0.00469633	0.0582245	0.00110202
448	0.0573236	0.00494917	0.057993	0.000484419
449	0.0515252	0.00817763	0.0588708	0.00118625
450	0.0604313	0.00561411	0.0592969	0.00094296
451	0.053563	0.00711141	0.0594005	0.00146399
452	0.0522475	0.00580252	0.0596165	0.00217802
453	0.0522477	0.00580258	0.0600849	0.00159174
454	0.0487705	0.00237851	0.0582727	0.000880644
455	0.0517274	0.00208035	0.0595925	0.00145424
456	0.0466022	0.00611567	0.0589071	0.000780736
457	0.0505815	0.00415062	0.0590378	0.000726909
458	0.0538638	0.00536379	0.0592999	0.00127371
459	0.0551037	0.00635012	0.0595943	0.00106417
460	0.057897	0.0067202	0.0582172	0.000805708
461	0.0500844	0.00499336	0.0583977	0.000942557
462	0.0552882	0.00696199	0.059408	0.00191999
463	0.0485449	0.00524025	0.0585201	0.000820819
464	0.0519269	0.00100599	0.0596727	0.00120986
465	0.0517286	0.00208055	0.0577898	0.000638638
466	0.0503874	0.00252474	0.0580283	0.000617506
467	0.0502565	0.00566219	0.0582549	0.000531346
468	0.0521985	0.0038757	0.0603823	0.00140207
469	0.0466037	0.00611623	0.0582359	0.000367602
470	0.0581379	0.0048246	0.0599142	0.00108986
471	0.0500855	0.00499369	0.0582022	0.000578224
472	0.0605339	0.00314939	0.060725	0.00107099
473	0.0522502	0.00580346	0.0592319	0.00075465
474	0.0521234	0.00340145	0.0601981	0.000956413
475	0.0535407	0.00324774	0.0604734	0.00172769
476	0.0515034	0.00517725	0.0589293	0.000415899
477	0.0537905	0.00504502	0.0594655	0.000604742
478	0.0486423	0.00558018	0.0594193	0.000614167
479	0.0510621	0.00233767	0.0583881	0.000674821
480	0.0551824	0.00660024	0.05916	0.00068023
481	0.0567224	0.0055516	0.0597619	0.000484517
482	0.0552084	0.00469787	0.0587556	0.000965556
483	0.0537402	0.00262171	0.0590985	0.000151976
484	0.0503138	0.00166913	0.0588538	0.000230101
485	0.0590217	0.00751019	0.059802	0.000288216
486	0.054661	0.00354681	0.0597269	0.000282141
487	0.0503102	0.00712946	0.0588486	0.000489759
488	0.0552279	0.00267636	0.0595224	0.000905296
489	0.0510634	0.00233747	0.058427	0.000585824
490	0.0486438	0.00558063	0.0597524	0.000739771
491	0.055663	0.00406448	0.0598817	0.000706741
492	0.050586	0.00415195	0.0607637	0.00049037
493	0.0551588	0.00188736	0.0598717	0.000377306
494	0.0583127	0.00284503	0.060459	0.000412907
495	0.0503911	0.00252535	0.0600613	0.000581498
496	0.0594318	0.00218816	0.0600829	0.000583727
497	0.0593895	0.00626789	0.0602795	0.000381245
498	0.0511105	0.00613417	0.0589803	0.000956145
499	0.0562785	0.00194538	0.0611695	0.000697304
500	0.0580704	0.00415607	0.0600518	0.000613928
501	0.0517563	0.00649837	0.0605198	0.000411753
502	0.0567256	0.0055525	0.059807	0.000463402
503	0.0521274	0.00340243	0.0608827	0.000718375
504	0.0565312	0.00566498	0.0601212	0.00103291
505	0.0522547	0.00580484	0.0604807	0.000680415
506	0.0505879	0.0041525	0.0601914	0.000720936
507	0.0518797	0.00341324	0.0608621	0.000625144
508	0.0535453	0.00324864	0.0598372	0.000703001
509	0.0537439	0.00262254	0.0608591	0.00119002
510	0.0535455	0.00324869	0.0594251	0.00109169
511	0.0548653	0.00477169	0.0605023	0.000309475
512	0.0517347	0.00208106	0.0633099	0.00119327
513	0.0522045	0.00387717	0.0638242	0.00312724
514	0.0582144	0.00516604	0.062121	0.00256161
515	0.0551876	0.00660183	0.0634963	0.0019089
516	0.0538719	0.00536616	0.062961	0.00161783
517	0.0519339	0.00100718	0.0632918	0.0034017
518	0.0537451	0.00262284	0.0639145	0.00437506
519	0.0522053	0.00387742	0.0656448	0.00503052
520	0.0545914	0.00758619	0.0661992	0.00540588
521	0.0580735	0.00415683	0.0670463	0.0061583
522	0.0533518	0.000516515	0.0674257	0.00555023
523	0.053693	0.00419683	0.0659937	0.0064522
524	0.0391874	0.00433409	0.0675384	0.00539744
525	0.0559081	0.00844971	0.0660043	0.00530298
526	0.0537974	0.00504692	0.0652294	0.00427235
527	0.0568306	0.00352136	0.0646463	0.00385065
528	0.0503195	0.00167014	0.0638905	0.00354554
529	0.0532475	0.00815069	0.0636006	0.00316712
530	0.050591	0.00415336	0.0636689	0.00240754
531	0.0535741	0.00711527	0.0635182	0.00195251
532	0.050265	0.00566453	0.06371	0.00151197
533	0.0505914	0.00415351	0.0619737	0.00217233
534	0.0432838	0.00809634	0.0622096	0.00181915
535	0.0554278	0.00999192	0.0617709	0.00133747
536	0.0545936	0.00758689	0.0615657	0.00182265
537	0.05771	0.00705084	0.0625143	0.000545435
538	0.0517613	0.00650001	0.0629156	0.000988294
539	0.0582182	0.00516736	0.0626998	0.000722555
540	0.0522594	0.00580653	0.0626822	0.000816943
541	0.0503175	0.00713205	0.0612969	0.0005707
542	0.0522597	0.00580666	0.061429	0.000756301
543	0.0521327	0.00340401	0.061052	0.000375836
544	0.0535501	0.00324977	0.0615259	0.00119185
545	0.0521329	0.00340407	0.0620594	0.000634735
546	0.0432853	0.00809705	0.0625658	0.000908244
547	0.0503977	0.00252678	0.0621532	0.0010742
548	0.0568335	0.00352243	0.0628077	0.000648675
549	0.0534214	0.00721716	0.0616661	0.000260232
550	0.0500957	0.0049965	0.0631659	0.000303231
551	0.0500958	0.00499654	0.0632391	0.000111665
552	0.0559617	0.00131194	0.0622779	0.000698565
553	0.0551171	0.00635463	0.0621595	0.000817128
554	0.0536971	0.00419786	0.0614127	0.00174014
555	0.0519387	0.00100825	0.0620199	0.000857121
556	0.0515138	0.00517959	0.0619322	0.000875352
557	0.0516355	0.00838782	0.0632929	0.000610713
558	0.0581511	0.00482858	0.0623329	0.000270291
559	0.0517407	0.00208164	0.0625695	0.000929796
560	0.048557	0.0052441	0.0626788	0.000530127
561	0.0551182	0.00635503	0.0625994	0.000725725
562	0.0531818	0.00646242	0.0619641	0.00099234
563	0.0560183	0.00222521	0.0632032	0.00079812
564	0.0515408	0.00818367	0.063434	0.000532765
565	0.0536986	0.00419816	0.0632926	0.000829868
566	0.0487842	0.00238219	0.0631729	0.000936353
567	0.0538621	0.00376022	0.0635893	0.000711969
568	0.0485579	0.00524441	0.0622388	0.00173094
569	0.0589495	0.000822428	0.0625571	0.0012872
570	0.0486539	0.00558387	0.0616294	0.00126645
571	0.0519407	0.00100855	0.0628147	0.000857023
572	0.0577152	0.0070526	0.061725	0.00103524
573	0.0503215	0.00713346	0.0618544	0.00149972
574	0.0522639	0.00580805	0.0630636	0.0011187
575	0.0522126	0.00387954	0.0639609	0.000631902
576	0.0552216	0.00470152	0.0621861	0.00126199
577	0.0502707	0.0056662	0.0626348	0.00089757
578	0.0517665	0.0065018	0.0622273	0.000711724
579	0.0487857	0.0023826	0.0624069	0.00177391
580	0.0485594	0.00524491	0.0625743	0.000704216
581	0.0529325	0.00670896	0.06213	0.00127523
582	0.0564149	0.0032446	0.0622714	0.00166024
583	0.0519387	0.00700867	0.0632707	0.000786327
584	0.0568386	0.00352385	0.0619214	0.00187426
585	0.0563418	0.00471889	0.0627068	0.00126089
586	0.0583262	0.00284874	0.0642094	0.00110734
587	0.0471515	0.00975369	0.0632649	0.000707315
588	0.0522657	0.00580871	0.0629941	0.00125904
589	0.0484398	0.00935629	0.0631292	0.000806821
590	0.0465024	0.000645498	0.0622973	0.00108127
591	0.0521388	0.00340576	0.0629958	0.000887401
592	0.0552422	0.00267937	0.0625697	0.00181779
593	0.0499484	0.00529967	0.0626572	0.0017525
594	0.0502728	0.00566682	0.0641504	0.000569601
595	0.0537553	0.00262575	0.0638255	0.00089274
596	0.0554228	0.00425487	0.0630638	0.00138314
597	0.0486572	0.00558499	0.0626953	0.000891472
598	0.0569104	0.00398869	0.063584	0.000439066
599	0.0537558	0.0026259	0.0616108	0.00227917
600	0.0503249	0.00713473	0.0628272	0.00143101
601	0.0538075	0.00505035	0.0617008	0.00171501
602	0.0567399	0.00555732	0.0620301	0.00206338
603	0.0522163	0.00388059	0.0633227	0.000675257
604	0.0554239	0.00425526	0.0616994	0.00224466
605	0.04812	0.00219541	0.0615638	0.00185799
606	0.0517701	0.00650296	0.0637857	0.000980859
607	0.0582925	0.00322717	0.0630562	0.00125916
608	0.0485628	0.005246	0.0629188	0.00115967
609	0.0485629	0.00524605	0.0624761	0.0012746
610	0.0444665	0.00152034	0.0631564	0.00109044
611	0.0487894	0.0023836	0.0625524	0.00140405
612	0.0537574	0.00262632	0.0621288	0.00107579
613	0.0467751	0.00804383	0.0630919	0.00113234
614	0.0471546	0.00975491	0.0634178	0.000532343
615	0.0533635	0.00051639	0.0631346	0.0011452
616	0.0484429	0.00935739	0.0624806	0.00162915
617	0.0535595	0.00325194	0.0630067	0.000929711
618	0.0572963	0.00247236	0.0620247	0.00153835
619	0.0467758	0.00804408	0.0628956	0.00128328
620	0.0546789	0.0035498	0.063646	0.000959705
621	0.0434241	0.00638727	0.0635696	0.00107978
622	0.0487715	0.00992556	0.0632324	0.000597894
623	0.0444677	0.00152061	0.0633758	0.000676856
624	0.0503277	0.00713571	0.0640364	0.00123093
625	0.0496062	0.00909835	0.06341	0.000613938
626	0.0528226	0.00952886	0.0628252	0.000746212
627	0.0269033	0.0137607	0.062562	0.00170677
628	0.0486606	0.00558615	0.0642192	0.0011552
629	0.0521433	0.00340712	0.0639953	0.00118897
630	0.0482935	0.00353437	0.0633332	0.0010846
631	0.050277	0.00566802	0.0622899	0.00162766
632	0.0551773	0.00189198	0.0635905	0.00119624
633	0.0445643	0.00252611	0.0634367	0.00113442
634	0.0513131	0.00999516	0.0637678	0.000911815
635	0.0463831	0.00743834	0.0631336	0.00143946
636	0.0546099	0.00307798	0.0628867	0.00134697
637	0.046754	0.00349835	0.0623998	0.00219875
638	0.0482911	0.0077854	0.0637622	0.00119394
639	0.053812	0.00505185	0.0640631	0.0010712
640	0.0522204	0.00388163	0.0626963	0.00174041
641	0.0487926	0.00238445	0.0643713	0.000818865
642	0.0531918	0.00646541	0.0651465	0.000721134
643	0.045238	0.00788234	0.0640848	0.000732783
644	0.0517659	0.00613132	0.0638315	0.000934513
645	0.0538128	0.00505211	0.0638185	0.00117935
646	0.0461817	0.00373131	0.0636414	0.000835211
647	0.0486626	0.00558675	0.0626669	0.0014381
648	0.053263	0.00815636	0.0635988	0.000968867
649	0.0496647	0.0017214	0.0629467	0.00132672
650	0.046851	0.00401138	0.0630634	0.00195669
651	0.046779	0.00804518	0.0636841	0.00134367
652	0.0569762	0.00879466	0.0625408	0.00178347
653	0.0553771	0.00538054	0.063988	0.00126582
654	0.0465088	0.000645652	0.0635355	0.00136421
655	0.0522222	0.00388214	0.0637406	0.0013215
656	0.0482962	0.00353492	0.0640198	0.00103259
657	0.0465091	0.000645658	0.0641049	0.000597808
658	0.0538902	0.00537204	0.0635365	0.00136428
659	0.0554306	0.00425727	0.063321	0.00170555
660	0.0538146	0.00505265	0.0638661	0.000989711
661	0.0487947	0.00238505	0.0631668	0.00250217
662	0.0448141	0.00432317	0.0632919	0.00150882
663	0.0538908	0.00537226	0.063724	0.00172635
664	0.0466263	0.00612439	0.0636001	0.00173448
665	0.0530935	0.00774058	0.0638531	0.00144489
666	0.0506073	0.00415865	0.0636516	0.00136349
667	0.0377193	0.019937	0.0646514	0.001044
668	0.0503327	0.00713764	0.0639482	0.00136883
669	0.0487956	0.00238539	0.0633864	0.00155731
670	0.0487957	0.0023854	0.0638354	0.000918333
671	0.0434547	0.00836752	0.0641709	0.0013151
672	0.0468533	0.0040121	0.0641711	0.00131513
673	0.0577287	0.00705742	0.0635728	0.00125768
674	0.0521493	0.010528	0.0643484	0.000842792
675	0.0613931	0.00355828	0.0643437	0.000693935
676	0.0576599	0.0137187	0.0646011	0.000684622
677	0.0659131	0.0154991	0.0651526	0.00038229
678	0.0574822	0.012948	0.0641654	0.000520601
679	0.0548737	0.00467656	0.065036	0.000914369
680	0.0508361	0.00482313	0.0655476	0.000901999
681	0.0599701	0.00375208	0.0630919	0.00155101
682	0.0515293	0.00518347	0.0644225	0.000700508
683	0.0538937	0.00537259	0.0632373	0.00162989
684	0.0556888	0.00406819	0.0636429	0.00163215
685	0.0486673	0.00558773	0.0627999	0.00187477
686	0.0465125	0.000645204	0.0643066	0.000978546
687	0.0434566	0.00836777	0.0627727	0.00182064
688	0.0408378	0.00360257	0.0631042	0.00171568
689	0.0506103	0.00415903	0.0635184	0.00116972
690	0.0434311	0.00638941	0.0646921	0.000913501
691	0.0465129	0.000645221	0.0639403	0.00166999
692	0.0499595	0.00530093	0.0633096	0.00160561
693	0.0538189	0.00505363	0.0641604	0.00154107
694	0.053819	0.00505369	0.0640544	0.00123217
695	0.0452997	0.00763508	0.064371	0.000753381
696	0.041489	0.006388	0.0643652	0.000612612
697	0.0521514	0.00340906	0.063031	0.00254137
698	0.0530978	0.00774182	0.0631493	0.00175492
699	0.0465136	0.000645257	0.0635988	0.00175964
700	0.0427813	0.0037765	0.0646824	0.000998152
701	0.053998	0.00735111	0.0642408	0.00163627
702	0.0636058	0.00339367	0.0643286	0.000488809
703	0.0521862	0.00696914	0.0650018	0.000435596
704	0.0579318	0.00673153	0.0653196	0.00143043
705	0.049961	0.00530129	0.0658151	0.00144181
706	0.0468573	0.0040125	0.0634401	0.00137494
707	0.045301	0.00763547	0.0624668	0.00119897
708	0.0488502	0.00614269	0.0635664	0.00121289
709	0.0486698	0.00558847	0.0632256	0.00112988
710	0.0486699	0.00558852	0.064619	0.000754001
711	0.0503408	0.00167495	0.0647587	0.000747035
712	0.0483025	0.00353615	0.0650008	0.00114178
713	0.0522292	0.00388337	0.0639257	0.00126705
714	0.0448196	0.00432442	0.064477	0.000551104
715	0.0483028	0.00353621	0.064599	0.00134561
716	0.0416471	0.0067425	0.0634856	0.00141481
717	0.0448198	0.0043245	0.0645353	0.000871634
718	0.0503415	0.00167509	0.0641959	0.000353221
719	0.0467627	0.00350043	0.0630015	0.0019885
720	0.0522298	0.00388354	0.0643152	0.00108795
721	0.0444773	0.00152217	0.0646599	0.000404523
722	0.0488014	0.00238622	0.0650002	0.000889755
723	0.050339	0.00713919	0.064614	0.00103618
724	0.0532017	0.00646799	0.0654499	0.00103522
725	0.0483009	0.00778869	0.0631276	0.0013344
726	0.046859	0.00401301	0.0636981	0.000963185
727	0.0506142	0.00416018	0.0643499	0.000805408
728	0.0414009	0.00568893	0.0635433	0.00140836
729	0.0526535	0.00558422	0.0651754	0.000973834
730	0.049722	0.004115	0.0657718	0.00103296
731	0.0494749	0.00241371	0.0633311	0.00139495
732	0.0453032	0.00763605	0.0640473	0.000783586
733	0.0416485	0.00674298	0.064302	0.00128213
734	0.0488025	0.00238653	0.0631586	0.00175551
735	0.0448213	0.00432499	0.0653134	0.00128801
736	0.04269	0.00567378	0.0643579	0.00134272
737	0.0485766	0.00525012	0.0637064	0.00134521
738	0.0483048	0.00353668	0.0620576	0.00256589
739	0.0467644	0.00350093	0.0639064	0.00126548
740	0.048803	0.00238665	0.0648061	0.000618405
741	0.0434355	0.0063906	0.0641367	0.000862703
742	0.046191	0.00373184	0.064276	0.00128798
743	0.0488032	0.0023867	0.0645614	0.000889213
744	0.0468605	0.00401334	0.0629604	0.00168816
745	0.0499647	0.00530193	0.0649766	0.00105837
746	0.0452483	0.00788563	0.0642679	0.00166468
747	0.0434619	0.00836978	0.0652776	0.000936089
748	0.0468609	0.00401346	0.0651563	0.000848376
749	0.032302	0.0015798	0.065032	0.00101487
750	0.0433058	0.00810488	0.0634579	0.00180849
751	0.0436883	0.00702434	0.0646122	0.00064591
752	0.0448226	0.00432542	0.0645756	0.000804428
753	0.0481346	0.00219473	0.0642879	0.00134764
754	0.0434365	0.00639086	0.0644626	0.000795713
755	0.052233	0.00388441	0.064193	0.0013165
756	0.0354751	0.00232143	0.0635232	0.00149958
757	0.0455011	0.00838036	0.064681	0.000657971
758	0.0511633	0.00305525	0.0626253	0.00150161
759	0.0444802	0.00152264	0.0652181	0.0011211
760	0.0496229	0.00367217	0.0658739	0.00213128
761	0.0468618	0.0040137	0.0651611	0.00202683
762	0.042786	0.00377619	0.0639876	0.000916604
763	0.0488048	0.00238708	0.0647695	0.00116438
764	0.0504213	0.00253054	0.0638448	0.00156063
765	0.0414944	0.0063897	0.0640876	0.000908342
766	0.0494776	0.00241343	0.0640601	0.00139089
767	0.0522341	0.00388459	0.0643103	0.00141076
768	0.0448238	0.00432568	0.0642774	0.000986974
769	0.0469183	0.00936184	0.0639923	0.00152993
770	0.0445767	0.00252747	0.0634087	0.0012949
771	0.0469185	0.00936193	0.0648225	0.000820336
772	0.0504221	0.00253067	0.0635497	0.00166352
773	0.0451321	0.00992468	0.0644299	0.00131887
774	0.0407483	0.00292416	0.0657442	0.00212785
775	0.0461936	0.00373217	0.0653566	0.00174338
776	0.0468631	0.00401402	0.0643247	0.00149687
777	0.0334502	0.0174573	0.0638739	0.00122447
778	0.0481367	0.00219479	0.06437	0.00125915
779	0.0483055	0.00779039	0.0640468	0.00107051
780	0.0455031	0.00838103	0.0633873	0.000865029
781	0.0444818	0.00152285	0.0644414	0.00058122
782	0.0448249	0.00432611	0.0637358	0.00168679
783	0.0465206	0.000645757	0.0635501	0.0014596
784	0.0502488	0.00689039	0.0643661	0.00160595
785	0.0533817	0.000516694	0.0634834	0.00173295
786	0.0461944	0.0037323	0.0630876	0.00134152
787	0.0414961	0.0063903	0.0637921	0.00141635
788	0.0449796	0.00679933	0.0640534	0.00117347
789	0.0434651	0.00837103	0.0645049	0.00133399
790	0.0411532	0.00482676	0.0630431	0.00101215
791	0.0344696	0.0186062	0.0635525	0.00147202
792	0.0522882	0.00581573	0.0620158	0.00158905
793	0.0502936	0.00567209	0.0630251	0.00135677
794	0.0445786	0.0025278	0.0632064	0.00156068
795	0.0483095	0.00353761	0.0629565	0.00151039
796	0.0503457	0.00714156	0.0634297	0.00127665
797	0.0448262	0.00432657	0.0636451	0.00153504
798	0.0383239	0.00755308	0.0629249	0.00108465
799	0.0502941	0.00567227	0.0642675	0.00136271
800	0.04075	0.00292385	0.0623535	0.00150667
801	0.0448264	0.00432666	0.0630138	0.00117173
802	0.0467934	0.00804948	0.0635571	0.0013677
803	0.0534506	0.00722509	0.0630015	0.00155223
804	0.0445793	0.00252794	0.0633289	0.00130083
805	0.0481389	0.00219472	0.0628051	0.00116605
806	0.037421	0.00413509	0.0640219	0.00165888
807	0.0455053	0.00838184	0.0631193	0.00170879
808	0.0388075	0.00181863	0.0627962	0.00147059
809	0.0445796	0.00252799	0.0622434	0.00180472
810	0.0460246	0.00246803	0.0620061	0.00159701
811	0.044484	0.00152322	0.0617623	0.00182458
812	0.0467702	0.00350248	0.0630946	0.00175641
813	0.0488089	0.00238824	0.0615065	0.00172963
814	0.041498	0.00639102	0.0630514	0.00172551
815	0.046523	0.000645827	0.0632461	0.00133016
816	0.0521625	0.00341194	0.0630789	0.00139837
817	0.0414072	0.00569036	0.0622245	0.00163241
818	0.0407511	0.00292378	0.0632673	0.00136375
819	0.0414983	0.0063911	0.0626479	0.00141576
820	0.0445804	0.00252806	0.0638558	0.00120338
821	0.0411553	0.00482718	0.062097	0.0015777
822	0.0434676	0.00837198	0.0632116	0.00127148
823	0.0453102	0.00763798	0.0636336	0.00151217
824	0.0494822	0.00241288	0.0618272	0.00141504
825	0.0506226	0.00416263	0.0628513	0.00120726
826	0.0482131	0.00844848	0.0625618	0.00166061
827	0.0486798	0.00559165	0.0628259	0.0013918
828	0.0323062	0.00158091	0.0619506	0.0016273
829	0.0392128	0.0043413	0.0633678	0.001538
830	0.0425423	0.00208183	0.0616288	0.00130518
831	0.0434421	0.00639248	0.0619636	0.00132655
832	0.0290641	0.0147174	0.0615857	0.00164785
833	0.0488104	0.00238856	0.0626965	0.000876432
834	0.0444073	0.00496902	0.0616538	0.00179351
835	0.0414993	0.00639142	0.0620757	0.00132429
836	0.05224	0.00388618	0.0628205	0.0021
837	0.046772	0.00350291	0.0623282	0.00122761
838	0.0389634	0.00563493	0.0622365	0.00159005
839	0.0460266	0.00246818	0.0624662	0.00178538
840	0.0414996	0.00639153	0.0631914	0.00193607
841	0.0427912	0.0037757	0.0616061	0.00182209
842	0.0408482	0.00360224	0.0616814	0.00173908
843	0.0485851	0.00525269	0.0617268	0.00140043
844	0.0468682	0.00401532	0.0622348	0.00114353
845	0.050352	0.00167729	0.0628658	0.00174524
846	0.0461987	0.00373264	0.0632859	0.00232579
847	0.0374233	0.00413523	0.0615145	0.00173034
848	0.0519688	0.00101303	0.0618944	0.00202491
849	0.0488116	0.00238873	0.0621447	0.000906284
850	0.0502542	0.00689214	0.0623654	0.00150778
851	0.0436956	0.00702645	0.0613089	0.00188565
852	0.04483	0.00432758	0.0617851	0.00165245
853	0.042698	0.00567504	0.0631153	0.00152594
854	0.0451383	0.00992721	0.061462	0.00133025
855	0.0415007	0.00639187	0.061543	0.00184751
856	0.0414096	0.00569085	0.0617013	0.0016062
857	0.0411576	0.00482764	0.0611947	0.00167199
858	0.0467735	0.00350329	0.0615199	0.00159237
859	0.0488124	0.00238899	0.0618353	0.00141581
860	0.0506254	0.00416335	0.0613618	0.00166672
861	0.0466436	0.00612984	0.0619099	0.00137088
862	0.0455093	0.00838311	0.0619155	0.00131527
863	0.0426987	0.00567517	0.0615155	0.001991
864	0.0360417	0.00527359	0.0613103	0.00214976
865	0.0407539	0.00292351	0.0618689	0.00203571
866	0.0484865	0.00446885	0.0615217	0.00159257
867	0.0483149	0.00353867	0.0622532	0.00137514
868	0.0354814	0.00232159	0.0616663	0.00143629
869	0.0465268	0.000645888	0.0612239	0.00152831
870	0.0408499	0.00360216	0.0620796	0.00157033
871	0.0533887	0.000516721	0.0621954	0.00110432
872	0.0425451	0.00208238	0.0624897	0.000935384
873	0.0426993	0.00567526	0.0614056	0.0018982
874	0.0360423	0.00527369	0.0617937	0.00137121
875	0.0467747	0.00350356	0.0613673	0.00153939
876	0.0467748	0.00350358	0.0611492	0.00162289
877	0.0323085	0.00158139	0.0625553	0.00170968
878	0.0444885	0.00152389	0.063054	0.00183321
879	0.0480682	0.0010229	0.0615941	0.000965532
880	0.0392939	0.00676974	0.0618755	0.00155224
881	0.0466449	0.00613018	0.0625219	0.00101557
882	0.0475238	0.00809069	0.0612828	0.00179731
883	0.0407549	0.00292352	0.0613572	0.00131765
884	0.0411592	0.00482798	0.0619881	0.00122348
885	0.0539274	0.0105317	0.0612165	0.00149284
886	0.0444891	0.00152401	0.0598879	0.00206011
887	0.0496855	0.0017188	0.0617705	0.0015579
888	0.0506275	0.00416385	0.0611147	0.00162015
889	0.045259	0.00788919	0.0607576	0.00184755
890	0.0448327	0.00432835	0.0606052	0.00177931
891	0.0425463	0.00208266	0.0605432	0.00180237
892	0.0497348	0.00411688	0.0610868	0.00126212
893	0.0543361	0.00665757	0.0611351	0.00170361
894	0.0522967	0.00581827	0.061268	0.00185466
895	0.0408515	0.00360202	0.061498	0.00110119
896	0.0374261	0.00413544	0.0614056	0.00145026
897	0.0276627	0.0142782	0.0612682	0.00122685
898	0.0443356	0.00454272	0.0608484	0.00170797
899	0.0408517	0.00360206	0.0611814	0.00174866
900	0.0448334	0.00432848	0.0614568	0.00141295
901	0.0449854	0.00971949	0.0606831	0.00195934
902	0.0354832	0.00232175	0.0618747	0.00178017
903	0.0511747	0.0030544	0.0622907	0.000863261
904	0.0287083	0.0144953	0.0617287	0.00119053
905	0.0427952	0.00377543	0.0620608	0.00130873
906	0.0321923	0.0161272	0.0620548	0.00167797
907	0.0437153	0.0055707	0.0619949	0.00104373
908	0.049736	0.00411708	0.061631	0.00129682
909	0.0485902	0.0052541	0.0618014	0.00154508
910	0.0393741	0.00488525	0.0601286	0.00187467
911	0.0465297	0.000645791	0.0613147	0.000974576
912	0.0430299	0.00671291	0.0606992	0.00155958
913	0.0466473	0.00613087	0.0609948	0.0013186
914	0.0151324	0.0151324	0.0610112	0.0012225
915	0.0388136	0.00181802	0.0607299	0.0012353
916	0.0456928	0.00879359	0.0615009	0.00142328
917	0.0407569	0.00292345	0.0608759	0.00162551
918	0.035484	0.00232181	0.06125	0.00101091
919	0.0444912	0.00152426	0.0606073	0.00147506
920	0.0388139	0.00181805	0.0617768	0.00140585
921	0.0292803	0.0154526	0.0617931	0.00114531
922	0.0437002	0.00702758	0.0613353	0.00160296
923	0.040853	0.00360212	0.0613373	0.00126635
924	0.0471301	0.00873719	0.0603391	0.00168887
925	0.0389683	0.00563537	0.0612843	0.00113941
926	0.0467781	0.00350423	0.0608083	0.00137044
927	0.0388142	0.00181805	0.0603229	0.0017618
928	0.0321933	0.0161276	0.0603412	0.00172555
929	0.047527	0.00809138	0.0602271	0.00140082
930	0.0449872	0.00972002	0.0613675	0.00131857
931	0.0445876	0.00252875	0.0608408	0.00112273
932	0.0392188	0.00434273	0.0609151	0.00114446
933	0.0414142	0.00569163	0.0599482	0.00158269
934	0.0445878	0.00252878	0.0607819	0.00127084
935	0.0323112	0.00158184	0.0611776	0.00124693
936	0.0422988	0.00425098	0.0611588	0.00154226
937	0.0479806	0.0091946	0.0605933	0.00133925
938	0.0408538	0.00360212	0.0599688	0.00125491
939	0.0408538	0.00360213	0.0584767	0.00264665
940	0.0460333	0.00246861	0.0605196	0.00168529
941	0.0444925	0.00152434	0.0598296	0.00165678
942	0.0503048	0.00567458	0.0598886	0.00132603
943	0.0434493	0.00639429	0.0601482	0.00153561
944	0.0483202	0.00353953	0.061179	0.00144519
945	0.042471	0.00515304	0.0600969	0.0011936
946	0.0448362	0.00432903	0.0599365	0.00144194
947	0.0323118	0.00158191	0.0606428	0.00149493
948	0.0425496	0.00208313	0.0595358	0.00187427
949	0.0424712	0.00515307	0.0612861	0.00130663
950	0.0445888	0.00252892	0.0603772	0.00154424
951	0.0444931	0.00152438	0.0615522	0.00158559
952	0.0276648	0.0142793	0.0596359	0.00147232
953	0.0465322	0.000645982	0.0577641	0.00290129
954	0.0444932	0.00152438	0.060168	0.00144484
955	0.0460342	0.00246863	0.0611064	0.000632091
956	0.0354857	0.00232184	0.0601516	0.000894544
957	0.0255367	0.0136291	0.0601518	0.000894556
958	0.0528979	0.00289831	0.0594626	0.00139407
959	0.0344813	0.0172686	0.0597709	0.00140699
960	0.0326289	0.0164422	0.0592662	0.00079273
961	0.0468761	0.0040168	0.0597903	0.00130127
962	0.0437185	0.00557087	0.0588238	0.00147975
963	0.0480738	0.00102263	0.0608577	0.00159694
964	0.0423004	0.00425109	0.0591334	0.00219036
965	0.0275122	0.0152048	0.0599041	0.000962828
966	0.0344817	0.0172687	0.0602347	0.00140148
967	0.0407596	0.0029235	0.0607933	0.00160559
968	0.0448375	0.00432916	0.060416	0.0013633
969	0.0449918	0.00680212	0.0596061	0.00224808
970	0.0439605	0.0066086	0.0598349	0.00101245
971	0.0415076	0.00639366	0.0599042	0.00134114
972	0.0305144	0.0154534	0.0599381	0.00111158
973	0.042551	0.0020832	0.058565	0.00149085
974	0.0415078	0.0063937	0.0603162	0.00107577
975	0.0462071	0.00373321	0.0594378	0.000976137
976	0.0503072	0.00567492	0.0601744	0.00112246
977	0.0488205	0.00239021	0.0592944	0.0016323
978	0.0517798	0.00208567	0.0601842	0.000989414
979	0.0483225	0.00353979	0.0604351	0.000860198
980	0.0393778	0.00488594	0.058453	0.00185
981	0.0449926	0.0068023	0.0598028	0.00126459
982	0.0469339	0.0093671	0.0591269	0.000952655
983	0.0354871	0.002322	0.0586514	0.00143548
984	0.0467819	0.00350487	0.0583903	0.00184563
985	0.0392217	0.00434325	0.0603822	0.000813358
986	0.046652	0.00613191	0.058495	0.00212124
987	0.042552	0.00208345	0.0600729	0.00156892
988	0.0323136	0.00158216	0.0594912	0.000922452
989	0.0415087	0.00639406	0.0598315	0.000679524
990	0.0444955	0.00152472	0.058463	0.00118823
991	0.0434523	0.00639499	0.0586951	0.0017596
992	0.0270308	0.0135271	0.0596759	0.000966956
993	0.0467825	0.00350502	0.0586174	0.00193673
994	0.0445915	0.00252907	0.060438	0.00086038
995	0.0488218	0.0023905	0.0591294	0.000952837
996	0.0256273	0.0129365	0.0591456	0.00122339
997	0.0403904	0.00703205	0.0599875	0.000832356
998	0.0425525	0.00208353	0.0599139	0.00153659
999	0.0466527	0.00613213	0.0608747	0.000877617
1000	0.0496931	0.00171831	0.0603796	0.000479537
1001	0.0407615	0.0029234	0.0595505	0.000618039
1002	0.0325547	0.0162919	0.0604621	0.00083273
1003	0.0425528	0.00208354	0.0599116	0.000963356
1004	0.0506357	0.00416534	0.0590441	0.00109014
1005	0.0445921	0.00252912	0.0588019	0.00105462
1006	0.042801	0.00377548	0.0595638	0.000521451
1007	0.044342	0.00454289	0.0591693	0.00110494
1008	0.0428011	0.00377551	0.0587383	0.000781802
1009	0.0427075	0.00567663	0.0597851	0.000630161
1010	0.0290706	0.0147207	0.0587381	0.00107539
1011	0.0428012	0.00377555	0.0591278	0.00128972
1012	0.0444968	0.00152476	0.0592862	0.00143452
1013	0.024978	0.012548	0.0600774	0.00189425
1014	0.0444969	0.00152478	0.0599001	0.0021374
1015	0.0354886	0.00232212	0.0581584	0.00195072
1016	0.0290708	0.0147208	0.0609824	0.00110317
1017	0.0425535	0.00208353	0.0589944	0.00107599
1018	0.0388189	0.00181794	0.0588369	0.000928541
1019	0.0388189	0.00181794	0.0588602	0.00110914
1020	0.0388189	0.00181795	0.0591433	0.000860335
1021	0.0468798	0.00401726	0.059011	0.00109561
1022	0.038819	0.00181795	0.0582623	0.00060966
1023	0.0497436	0.00411791	0.0578487	0.000822704
1024	0.0354889	0.00232214	0.0581484	0.0016043
1025	0.0425539	0.00208356	0.0582835	0.0013411
1026	0.042554	0.00208357	0.0584067	0.00117694
1027	0.035489	0.00232215	0.0598725	0.00115866
1028	0.035489	0.00232216	0.0573141	0.00120363
1029	0.0354891	0.00232216	0.0578645	0.000976371
1030	0.0393802	0.0048863	0.059327	0.000533911
1031	0.0305165	0.0154545	0.0586701	0.000664632
1032	0.0414195	0.00569241	0.0595813	0.00123896
1033	0.0393803	0.00488632	0.0599599	0.00100679
1034	0.041511	0.00639443	0.0590303	0.000847578
1035	0.0237018	0.0120761	0.0591969	0.000545109
1036	0.0416674	0.0067484	0.0599973	0.00110632
1037	0.0356457	0.00331452	0.0586905	0.000209765
1038	0.0374329	0.00413606	0.0580459	0.00170951
1039	0.044498	0.00152484	0.0586813	0.000553934
1040	0.0425545	0.00208363	0.0582407	0.00131834
1041	0.0287135	0.014498	0.0577754	0.00134552
1042	0.0425546	0.00208366	0.0592123	0.000550006
1043	0.0494969	0.0024128	0.0588331	0.000547143
1044	0.0408592	0.00360227	0.0576295	0.000832876
1045	0.041168	0.00482946	0.0576964	0.000181657
1046	0.0393809	0.00488642	0.0585191	0.000642047
1047	0.0486946	0.00559473	0.0582486	0.00105656
1048	0.0465378	0.000645891	0.0580708	0.000595544
1049	0.0411683	0.0048295	0.0567499	0.0014963
1050	0.0427094	0.00567694	0.058183	0.000706886
1051	0.0469378	0.00936816	0.0580052	0.000625403
1052	0.0531296	0.0134541	0.0577742	0.00111106
1053	0.0509761	0.0115091	0.0582259	0.00111993
1054	0.0512154	0.0105898	0.0587302	0.000670919
1055	0.0415123	0.006395	0.0573849	0.000740665
1056	0.0425557	0.002084	0.0595481	0.0011533
1057	0.0423054	0.00425125	0.0593711	0.00120068
1058	0.0403935	0.00703261	0.05907	0.0015404
1059	0.0425558	0.00208398	0.0574387	0.000618911
1060	0.0255406	0.0136313	0.0581186	0.0007373
1061	0.0354906	0.00232235	0.0581568	0.00050369
1062	0.0407645	0.00292342	0.0563318	0.00187091
1063	0.0218057	0.0110101	0.058543	0.000476484
1064	0.0408603	0.00360204	0.0589925	0.00103895
1065	0.0411693	0.00482985	0.0582926	0.000495077
1066	0.0444997	0.00152527	0.0588134	0.00107633
1067	0.0425562	0.00208402	0.0587987	0.00060489
1068	0.0392258	0.00434416	0.0585663	0.000600842
1069	0.0354909	0.00232239	0.0583972	0.000571911
1070	0.0354909	0.0023224	0.0577885	0.000306755
1071	0.0388213	0.00181765	0.0572781	0.000640777
1072	0.0425564	0.00208404	0.0576816	0.000208464
1073	0.0356473	0.00331447	0.0580734	0.00075188
1074	0.0306586	0.015333	0.0589412	0.00102492
1075	0.0374346	0.00413633	0.0577717	0.000912337
1076	0.0448436	0.00433048	0.0579559	0.000571829
1077	0.0270333	0.0135283	0.0566642	0.00136786
1078	0.0483284	0.00354089	0.0569189	0.000934441
1079	0.044596	0.00252927	0.0576538	0.000789805
1080	0.0457642	0.00554192	0.0570576	0.000978761
1081	0.0356476	0.00331448	0.0568947	0.0010049
1082	0.0434572	0.00639614	0.0583617	0.000435758
1083	0.0434572	0.00639617	0.0572883	0.00113354
1084	0.0393041	0.00677074	0.056986	0.000953427
1085	0.0374351	0.00413639	0.0568315	0.00146207
1086	0.0237031	0.0120768	0.0577342	0.000348566
1087	0.0467878	0.00350595	0.0573087	0.000830914
1088	0.0485007	0.00447057	0.0565368	0.000721053
1089	0.0445008	0.0015254	0.0566312	0.0013292
1090	0.0388222	0.00181764	0.0588413	0.000235146
1091	0.0344876	0.0172717	0.0576252	0.000547011
1092	0.0439669	0.00660885	0.057114	0.000458681
1093	0.0407659	0.00292349	0.0568658	0.000895887
1094	0.0323178	0.00158267	0.0575753	0.000468541
1095	0.048231	0.00845293	0.0582293	0.000592782
1096	0.0445969	0.00252931	0.0580966	0.00165169
1097	0.0293655	0.0147548	0.0568225	0.000340424
1098	0.0414229	0.0056929	0.0568871	0.00088419
1099	0.042479	0.00515326	0.0568122	0.0006365
1100	0.0256472	0.0134344	0.0577354	0.000821591
1101	0.0467886	0.00350605	0.0563451	0.00122744
1102	0.0486023	0.00525658	0.0580281	0.000709039
1103	0.0351357	0.0187157	0.0571489	0.000593179
1104	0.0488283	0.00239137	0.0568967	0.000897494
1105	0.0497486	0.0041188	0.0564328	0.000659396
1106	0.0449998	0.00680399	0.0568378	0.00089385
1107	0.0455243	0.00838695	0.0560689	0.000681665
1108	0.0480826	0.00102234	0.0580686	0.000437384
1109	0.0389775	0.00563661	0.0552483	0.00138454
1110	0.0408626	0.00360203	0.055253	0.0025923
1111	0.039228	0.00434459	0.0570269	0.000982739
1112	0.0323186	0.00158284	0.0578597	0.000375711
1113	0.0448458	0.00433093	0.0558225	0.00103661
1114	0.0392281	0.00434463	0.0556566	0.000865061
1115	0.0544824	0.00923266	0.0571178	0.000458791
1116	0.0392283	0.0043447	0.0568434	0.000907859
1117	0.0374367	0.00413649	0.0568134	0.000285308
1118	0.0445026	0.00152566	0.0572155	0.000462283
1119	0.0316538	0.0161959	0.0563931	0.000642973
1120	0.0423086	0.00425137	0.0576124	0.000325456
1121	0.0459652	0.00534643	0.0572546	0.00077255
1122	0.0415159	0.00639593	0.0564309	0.000677892
1123	0.0448465	0.00433112	0.0560806	0.00177326
1124	0.0392287	0.00434479	0.0556887	0.00151418
1125	0.0392287	0.00434481	0.0549478	0.00177331
1126	0.0389783	0.0056367	0.0572013	0.000494799
1127	0.0416724	0.00674981	0.0569395	0.000362816
1128	0.025648	0.0134348	0.0550724	0.00125146
1129	0.0306609	0.0153342	0.0564871	0.000134882
1130	0.0425595	0.00208457	0.055837	0.000682562
1131	0.0467906	0.00350659	0.0563193	0.000357123
1132	0.0428074	0.0037753	0.0555314	0.00151673
1133	0.0468864	0.00401843	0.0562768	0.000708328
1134	0.0434602	0.00639695	0.0566014	0.000834465
1135	0.0310182	0.0155225	0.0575298	0.000938077
1136	0.0393067	0.00677098	0.0565409	0.00132924
1137	0.0478895	0.00730069	0.0559448	0.00113816
1138	0.046045	0.00246973	0.0556929	0.000891864
1139	0.0437125	0.00703017	0.0567953	0.000360813
1140	0.0305202	0.0154564	0.05643	0.000105607
1141	0.0488307	0.00239171	0.0564339	0.000678028
1142	0.0360553	0.00527704	0.0567323	0.000347489
1143	0.0425603	0.00208461	0.0567856	0.000615235
1144	0.025632	0.0129387	0.0576932	0.000869996
1145	0.0388249	0.00181745	0.0559899	0.0010118
1146	0.0360554	0.00527708	0.0563365	0.00119059
1147	0.0360554	0.0052771	0.0565731	0.000470398
1148	0.0306617	0.0153345	0.0558199	0.000419527
1149	0.0425605	0.00208467	0.0552531	0.0013016
1150	0.0237048	0.0120777	0.0561714	0.000121764
1151	0.0310187	0.0155228	0.0563962	0.000426413
1152	0.0480851	0.00102229	0.0554022	0.00145092
1153	0.0374383	0.0041367	0.0549328	0.00117179
1154	0.0319392	0.016389	0.0570103	0.000391935
1155	0.0448481	0.00433133	0.0565315	0.000733829
1156	0.030662	0.0153347	0.054856	0.00182339
1157	0.035651	0.00331463	0.0569546	0.000726479
1158	0.0256488	0.0134353	0.0555087	0.000866797
1159	0.0448483	0.00433136	0.0558675	0.0014052
1160	0.0249828	0.0125504	0.0543491	0.00219897
1161	0.0392303	0.00434508	0.0564577	0.000666401
1162	0.0423106	0.00425159	0.0557828	0.0010455
1163	0.0466622	0.0061343	0.0566204	0.000389975
1164	0.0388256	0.00181742	0.0561657	0.00117609
1165	0.0392305	0.00434513	0.0569597	0.000915822
1166	0.0460464	0.0024699	0.0564048	0.00123244
1167	0.0374389	0.00413683	0.0569789	0.000621823
1168	0.0445052	0.00152597	0.0559433	0.000427864
1169	0.0259011	0.0139105	0.0554417	0.00139061
1170	0.037439	0.00413685	0.0576259	0.00044492
1171	0.048334	0.00354179	0.0562984	0.00079778
1172	0.0287187	0.0145007	0.0566795	0.00101432
1173	0.0411747	0.00483091	0.0558551	0.00117388
1174	0.0553581	0.00697741	0.0549074	0.000565959
1175	0.0485854	0.00476131	0.056645	0.000292368
1176	0.0445057	0.00152608	0.0542562	0.00147604
1177	0.0452762	0.00789383	0.0549008	0.00152823
1178	0.0437301	0.005572	0.0555436	0.00155807
1179	0.0437302	0.00557203	0.0558002	0.00133675
1180	0.0488329	0.00239189	0.0544059	0.000949624
1181	0.0446017	0.00252948	0.0552596	0.000817918
1182	0.0427167	0.00567851	0.0559784	0.00111058
1183	0.023862	0.0123821	0.0555251	0.000933524
1184	0.0425623	0.00208476	0.056406	0.000649871
1185	0.0223024	0.011206	0.0561017	0.000679335
1186	0.0459158	0.00623876	0.057304	0.000442014
1187	0.0392317	0.00434535	0.0551405	0.00128556
1188	0.0310069	0.0160114	0.0556826	0.00183394
1189	0.0512242	0.0105924	0.0558725	0.002381
1190	0.0356524	0.00331458	0.0574429	0.000775975
1191	0.0408665	0.00360189	0.0565555	0.000418728
1192	0.0255451	0.0136338	0.0581342	0.00129734
1193	0.0289807	0.0145336	0.0574454	0.000664366
1194	0.0445335	0.00783447	0.0557354	0.00119574
1195	0.0284693	0.0148509	0.054864	0.000859896
1196	0.016679	0.016679	0.0556064	0.00156707
1197	0.0256334	0.0129394	0.0547538	0.00118909
1198	0.0389817	0.00563739	0.0548227	0.0011925
1199	0.0443521	0.00454321	0.0554017	0.00103278
1200	0.0467944	0.00350712	0.0545503	0.00198276
1201	0.0388274	0.00181736	0.0542599	0.00147631
1202	0.0460484	0.00247022	0.0556574	0.000901617
1203	0.0445071	0.00152623	0.0544328	0.00140693
1204	0.0445072	0.00152624	0.0544218	0.00224602
1205	0.0407715	0.00292362	0.0557004	0.000448173
1206	0.0465469	0.000645385	0.0562914	0.000720077
1207	0.0256503	0.0134362	0.055217	0.00138022
1208	0.03931	0.00677121	0.0560539	0.000888169
1209	0.0339809	0.0170984	0.0548341	0.00131604
1210	0.0407717	0.0029237	0.0554274	0.00166145
1211	0.0444286	0.00496928	0.0550009	0.000802643
1212	0.0388279	0.00181746	0.0549374	0.00102926
1213	0.0425637	0.00208476	0.0539319	0.00142877
1214	0.0425638	0.00208477	0.0537681	0.00261803
1215	0.0445077	0.0015262	0.0535697	0.00193902
1216	0.0469478	0.00937111	0.055196	0.000831692
1217	0.0446036	0.00252952	0.0552387	0.000501026
1218	0.0356536	0.00331466	0.0566057	0.000902117
1219	0.0249847	0.0125514	0.055017	0.00126104
1220	0.0256507	0.0134364	0.0545165	0.00072233
1221	0.0354974	0.00232313	0.0550173	0.00126106
1222	0.0388283	0.00181743	0.0579377	0.00200112
1223	0.040868	0.00360204	0.0556643	0.00113062
1224	0.0383462	0.00755995	0.0572753	0.000952185
1225	0.042812	0.00377556	0.0549259	0.00112768
1226	0.0249849	0.0125514	0.0561537	0.000754723
1227	0.0376935	0.00520901	0.0552794	0.0010765
1228	0.023707	0.0120788	0.0557258	0.00104905
1229	0.0290775	0.0147241	0.0540217	0.0019958
1230	0.0310215	0.0155242	0.0546275	0.0011302
1231	0.0445084	0.00152621	0.0553482	0.00124444
1232	0.0462214	0.00373364	0.0560141	0.000641745
1233	0.0415212	0.00639698	0.0541265	0.00141013
1234	0.0287209	0.0145018	0.0552401	0.000621338
1235	0.0310217	0.0155243	0.0545884	0.000791422
1236	0.0445087	0.00152624	0.0545013	0.00129203
1237	0.0425648	0.00208483	0.0555457	0.00116843
1238	0.0220516	0.0220516	0.0549831	0.00097627
1239	0.053477	0.01513	0.0558665	0.00110983
1240	0.0730326	0.0200295	0.0560586	0.000888483
1241	0.0556899	0.0222619	0.0551748	0.00178387
1242	0.0354542	0.0216884	0.0532489	0.00247842
1243	0.0536941	0.00610303	0.054709	0.00149274
1244	0.0434666	0.00639811	0.0536607	0.0013083
1245	0.0407741	0.00292446	0.0551613	0.00137426
1246	0.0423156	0.00425296	0.0558221	0.000714046
1247	0.0441394	0.00668278	0.0553093	0.00175291
1248	0.0514238	0.00751054	0.0532903	0.00234112
1249	0.0458572	0.00761539	0.0548083	0.00181371
1250	0.0476882	0.00940542	0.0564264	0.000766122
1251	0.0526315	0.00552444	0.0569854	0.000426079
1252	0.0423162	0.0042532	0.0550154	0.00122153
1253	0.0427212	0.00567979	0.0538492	0.00230183
1254	0.0411796	0.00483201	0.054411	0.00158223
1255	0.0319441	0.0163919	0.055148	0.00213753
1256	0.0462236	0.00373283	0.0553992	0.000986702
1257	0.0428146	0.00377607	0.0554176	0.00140531
1258	0.0523216	0.00582207	0.0546393	0.00151561
1259	0.0428147	0.00377606	0.0541	0.00206884
1260	0.0374441	0.00413853	0.0535865	0.0027047
1261	0.0323249	0.00158275	0.0541597	0.00132292
1262	0.0428148	0.00377608	0.0545736	0.00145061
1263	0.032325	0.00158275	0.0549746	0.00143796
1264	0.035656	0.00331417	0.0538495	0.00211752
1265	0.025653	0.0134378	0.0543572	0.00179817
1266	0.0408708	0.00360201	0.0546404	0.00151574
1267	0.0388311	0.00181772	0.053759	0.00188606
1268	0.0287229	0.0145027	0.0531788	0.00140335
1269	0.0448548	0.00433139	0.0543559	0.00173471
1270	0.023865	0.0123834	0.0540797	0.0014959
1271	0.0374444	0.00413858	0.0549628	0.00125421
1272	0.0392362	0.00434584	0.054842	0.00180371
1273	0.032955	0.0166395	0.0539853	0.00212765
1274	0.0255481	0.0136351	0.0549785	0.00184841
1275	0.0392364	0.00434591	0.0545001	0.00113919
1276	0.0290799	0.0147251	0.0546222	0.00174493
1277	0.0407757	0.00292476	0.054285	0.00210837
1278	0.0388315	0.00181769	0.0538838	0.0017326
1279	0.0481689	0.00219341	0.0538515	0.00211779
1280	0.0392366	0.0043459	0.0552828	0.00117294
1281	0.050381	0.00168072	0.0548128	0.00181421
1282	0.0428157	0.00377612	0.0543467	0.00153192
1283	0.0388318	0.0018177	0.0549139	0.0014474
1284	0.0457763	0.005544	0.0552913	0.00127567
1285	0.0457764	0.00554403	0.0551829	0.00067569
1286	0.0428159	0.00377619	0.0550865	0.00107058
1287	0.0374451	0.00413871	0.0554143	0.00181518
1288	0.042816	0.00377621	0.0561979	0.00148133
1289	0.0430502	0.00671481	0.0539191	0.0021741
1290	0.042318	0.00425349	0.0546475	0.00134806
1291	0.030668	0.0153376	0.056279	0.000844124
1292	1.92651	0.0110737	0.779062	0.0502328
1293	2.05666	0.0394914	1.27197	0.0598061
1294	1.81837	0.0934598	1.32342	0.0333417
1295	1.73679	0.125235	1.23378	0.0279394
1296	1.68861	0.134232	1.18072	0.0390927
1297	1.62556	0.149625	1.15973	0.0645258
1298	1.55159	0.156416	1.14182	0.071019
1299	1.45629	0.151178	1.13468	0.0659112
1300	1.40919	0.158255	1.14108	0.0584202
1301	1.34555	0.149295	1.14798	0.0526348
1302	1.26666	0.115764	1.13131	0.0422156
1303	1.24939	0.0868714	1.11647	0.0443471
1304	1.23021	0.0958988	1.11448	0.0578905
1305	1.19122	0.10828	1.13986	0.0583678
1306	1.12801	0.0982364	1.15954	0.0519645
1307	1.10453	0.109327	1.17562	0.0463056
1308	1.10987	0.123173	1.17113	0.0503596
1309	1.10469	0.152337	1.16286	0.0474772
1310	1.0743	0.186094	1.12688	0.0470527
1311	1.05205	0.177239	1.10098	0.0276933
1312	1.03993	0.149274	1.08256	0.00461485
1313	1.01655	0.112118	1.07649	0.0235553
1314	1.00108	0.0827977	1.06043	0.0429229
1315	0.986604	0.0934363	1.056	0.0754578
1316	0.971916	0.0931369	1.05295	0.101394
1317	0.956097	0.100402	1.05204	0.116171
1318	0.941267	0.122904	1.05673	0.128334
1319	0.978064	0.147948	1.05918	0.130519
1320	1.03602	0.107798	1.06094	0.12582
1321	1.0692	0.0865356	1.06104	0.117116
1322	1.09855	0.125466	1.04869	0.104572
1323	1.08978	0.177248	1.03149	0.0886815
1324	1.07796	0.187387	1.01146	0.0695871
1325	1.08159	0.205927	0.997117	0.0542235
1326	1.02831	0.150503	0.984994	0.0417433
1327	0.99604	0.0964059	0.974821	0.034296
1328	0.945831	0.0740983	0.964236	0.0285472
1329	0.922257	0.0875912	0.957526	0.0259536
1330	0.88198	0.0917193	0.949267	0.026508
1331	0.887064	0.0989041	0.944958	0.029188
1332	0.922036	0.127478	0.943525	0.0331235
1333	1.05254	0.109156	0.948835	0.0333731
1334	1.11474	0.101139	0.959216	0.0335541
1335	1.07479	0.0880652	0.965089	0.0359216
1336	1.03056	0.085956	0.973413	0.0367392
1337	1.03566	0.0448455	0.975069	0.0422672
1338	1.03802	0.055539	0.975444	0.0488442
1339	0.983087	0.0836027	0.977169	0.0535328
1340	0.962553	0.094913	0.978623	0.057567
1341	0.953036	0.122534	0.9804	0.0596484
1342	0.924642	0.11736	0.980037	0.06445
	0.88597	0.094909	0.976378	0.0712769
	0.883069	0.0504393	0.97504	0.0750898
	0.921386	0.032626	0.978529	0.077471
	1.00815	0.0415105	0.982165	0.0804659
	1.05131	0.0314092	0.984042	0.0862427
	1.06522	0.0541587	0.990749	0.0899515
	0.9899	0.0776936	0.992692	0.0975544
	0.886188	0.124084	0.997301	0.100919
	0.879547	0.158883	0.999136	0.106507
	0.849243	0.148376	0.999255	0.111358
	0.921608	0.148922	1.00099	0.115899
	0.897973	0.131971	0.99927	0.12232
	0.847094	0.0983764	0.999934	0.12274
	0.840819	0.134922	0.997042	0.124261
	0.858449	0.124001	0.990377	0.128489
	0.901495	0.123063	0.985657	0.128574
	0.901492	0.139355	0.983042	0.126734
	0.835358	0.0734	0.983165	0.12323
	0.89208	0.139104	0.975401	0.124532
	0.881579	0.178017	0.967332	0.127478
	0.821097	0.116869	0.962439	0.127806
	0.844716	0.164872	0.956573	0.130364
	0.82717	0.0955803	0.955404	0.128056
	0.836329	0.100193	0.951733	0.127647
	0.867462	0.136071	0.948561	0.124729
	0.853996	0.119186	0.943548	0.122451
	0.877402	0.17045	0.940917	0.119875
	0.728376	0.0968639	0.930325	0.116959
	0.844527	0.17669	0.922801	0.113527
	0.822568	0.155215	0.912972	0.108431
	0.766795	0.159019	0.904143	0.106212
	0.865685	0.228524	0.899972	0.103261
	0.872308	0.184373	0.889656	0.102382
	0.913707	0.200275	0.879483	0.0998746
	0.943066	0.175902	0.875156	0.0998685
	0.794545	0.139019	0.872013	0.096365
	0.859106	0.207569	0.866407	0.0942996
	0.787712	0.126779	0.866029	0.0894528
	0.923971	0.202656	0.861002	0.0858652
	0.941777	0.19889	0.856214	0.0847147
	1.05327	0.189881	0.850426	0.081581
	0.993388	0.190191	0.849217	0.0776562
	0.901974	0.15034	0.841425	0.0752674
	0.912551	0.14839	0.834205	0.0745982
	0.826169	0.0584991	0.829263	0.0705994
	0.886473	0.186331	0.823603	0.066937
	0.441445	0.221762	0.820577	0.0626531
	0.739991	0.125181	0.813702	0.0640315
	0.73144	0.141248	0.804745	0.0637452
	0.384902	0.19656	0.800568	0.0601761
	0.811735	0.265016	0.796277	0.0569673
	0.381578	0.196234	0.790402	0.0568368
	0.83062	0.28043	0.785791	0.0555519
	0.372385	0.194726	0.778993	0.0525127
	0.405852	0.208302	0.781716	0.0470851
	0.460177	0.232992	0.773534	0.0473129
	0.899738	0.0978545	0.766012	0.0439654
	0.941269	0.0875254	0.762621	0.0446572
	0.591234	0.298683	0.759323	0.0456872
	0.563675	0.281859	0.755028	0.043398
	0.52146	0.260822	0.750768	0.0456993
	0.482367	0.241186	0.748583	0.04362
	0.815201	0.139888	0.750878	0.0438014
	0.784242	0.17087	0.745808	0.0421204
	0.773023	0.192401	0.741003	0.0457635
	0.819865	0.174709	0.741338	0.0428889
	0.995315	0.291531	0.739237	0.0429439
	0.461671	0.230924	0.737187	0.0422556
	0.840548	0.218066	0.737672	0.0429125
	0.35727	0.178917	0.729287	0.04438
	0.351603	0.17651	0.728251	0.04159
	0.304374	0.153119	0.722183	0.0384166
	0.323189	0.164902	0.721514	0.036899
	0.376325	0.198515	0.715573	0.0353881
	0.353088	0.185854	0.71825	0.0323287
	0.741669	0.207942	0.706312	0.0324293
	0.76325	0.209294	0.709655	0.0324423
	0.777834	0.221263	0.703662	0.0299661
	0.391375	0.202605	0.711038	0.0246024
	0.456087	0.247708	0.707736	0.0229982
	0.469394	0.276405	0.702646	0.0204688
	0.864942	0.235441	0.705849	0.0211221
	0.482937	0.288043	0.702368	0.0239905
	0.491993	0.304669	0.700863	0.0237764
	0.492615	0.305061	0.700996	0.0234525
	0.812834	0.247049	0.700793	0.0263463
	0.334288	0.18651	0.695609	0.0263948
	0.312411	0.156405	0.692149	0.0233201
	0.851445	0.414306	0.689467	0.0243873
	0.335363	0.178727	0.694508	0.025912
	0.794446	0.273336	0.690117	0.0256835
	0.906303	0.271094	0.690182	0.0236128
	1.04159	0.27695	0.684125	0.0256613
	0.614265	0.382627	0.687259	0.0279271
	0.621379	0.370936	0.684114	0.0229583
	0.590898	0.339044	0.680369	0.0224551
	1.00981	0.218501	0.681361	0.0228663
	1.03855	0.22923	0.683034	0.0276668
	0.56135	0.299263	0.682657	0.0243352
	0.613577	0.340318	0.671155	0.0225461
	1.23267	0.347458	0.680077	0.0256857
	0.532421	0.272538	0.674655	0.0223779
	0.528475	0.272821	0.677641	0.0255854
	0.530748	0.278229	0.676181	0.0235866
	0.493439	0.253644	0.677846	0.0226656
	0.915364	0.268977	0.67241	0.0225695
	0.80625	0.36132	0.677036	0.0187432
	0.821806	0.399483	0.666617	0.0155639
	0.273525	0.139416	0.671933	0.0203956
	0.953671	0.383072	0.66888	0.0148697
	0.447994	0.25554	0.666255	0.0175508
	0.521582	0.285835	0.662961	0.0207511
	0.545663	0.284084	0.665931	0.0160222
	0.651223	0.38466	0.670107	0.016989
	1.2195	0.350892	0.667749	0.0211467
	0.614774	0.418743	0.664823	0.022262
	0.579935	0.385402	0.668639	0.0227772
	0.500275	0.325038	0.66755	0.0205119
	0.429643	0.259839	0.66014	0.0196604
	1.05057	0.410652	0.666234	0.0158698
	0.865026	0.349508	0.667878	0.0224378
	0.34278	0.185281	0.659541	0.018931
	0.330881	0.214493	0.663191	0.0195953
	0.156509	0.156509	0.656663	0.0198171
	0.979257	0.499834	0.660126	0.0195861
	0.360036	0.190231	0.660689	0.0198668
	0.216359	0.216359	0.656207	0.0162188
	0.445447	0.244625	0.664474	0.0184574
	1.15425	0.370927	0.652813	0.0174579
	1.02466	0.301303	0.660348	0.0201288
	0.469235	0.277324	0.656535	0.0160639
	1.08728	0.450088	0.664186	0.0184471
	0.446953	0.288262	0.657868	0.0195261
	0.938993	0.387772	0.658409	0.0127339
	1.317	0.724306	0.65617	0.013493
	0.351394	0.201579	0.659197	0.0213776
	1.66653	1.04372	0.663038	0.0185066
	0.698573	0.256809	0.66483	0.00925123
	0.494945	0.299172	0.654643	0.0182619
	1.07094	0.541363	0.663875	0.0144546
	0.397169	0.2415	0.664184	0.0139711
	0.768685	0.193499	0.662879	0.0135659
	1.08225	0.597903	0.667748	0.0157885
	0.977616	0.316405	0.664157	0.0130458
	0.934654	0.342231	0.672237	0.0159662
	1.5076	0.955717	0.666813	0.0187485
	1.99521	1.43835	0.671063	0.0209907
	1.13143	0.532146	0.671299	0.0148937
	0.396888	0.224441	0.670918	0.0174574
	0.31847	0.172904	0.672661	0.0126325
	1.00614	0.503453	0.672104	0.0126125
	0.866523	0.232513	0.666349	0.0157554
	0.748367	0.243106	0.671443	0.0125971
	0.879049	0.26766	0.667444	0.00955944
	0.497201	0.298834	0.675005	0.0164939
	1.15087	0.539989	0.683161	0.0197507
	0.607992	0.417116	0.678526	0.016142
	0.933717	0.320856	0.677969	0.0189486
	1.05388	0.356752	0.675341	0.0169464
	0.523117	0.356669	0.678634	0.018501
	0.920996	0.239022	0.685556	0.019824
	0.428609	0.267537	0.688742	0.0154858
	0.493138	0.327718	0.688335	0.0140014
	0.357688	0.204132	0.68888	0.0194501
	0.674422	0.112928	0.69725	0.0177351
	0.754867	0.500744	0.688277	0.0174445
	1.08868	0.409472	0.70017	0.0198503
	0.749283	0.17141	0.696471	0.0200575
	0.411533	0.215511	0.696865	0.0201476
	0.169118	0.169118	0.692507	0.0208485
	0.715052	0.114739	0.699643	0.0184388
	0.589031	0.354765	0.700721	0.0183747
	1.15978	0.348574	0.712261	0.0199956
	1.22746	0.392267	0.711725	0.0178973
	1.2833	0.46061	0.714451	0.0192175
	0.488843	0.252115	0.710665	0.0183733
	1.15715	0.531026	0.719531	0.0110839
	1.39824	0.686107	0.720516	0.0166406
	0.225412	0.225412	0.73273	0.0163748
	0.582633	0.328636	0.717616	0.0221064
	0.21224	0.21224	0.728171	0.0163699
	1.40885	0.468604	0.725466	0.0148833
	0.254868	0.254868	0.72911	0.00989686
	1.53289	0.686196	0.734779	0.0157742
	1.23889	0.873	0.74437	0.0193053
	4.54938	3.73633	0.733808	0.0125517
	0.626098	0.339846	0.746462	0.015742
	0.230022	0.230022	0.740952	0.0150005
	0.223384	0.223384	0.746682	0.0107339
	1.16109	0.377497	0.761446	0.0147505
	0.233447	0.233447	0.76946	0.0106662
	0.525098	0.269766	0.7643	0.0142707
	0.841982	0.0671903	0.771221	0.0158048
	1.31711	0.31491	0.768895	0.0141822
	1.46905	0.373862	0.766924	0.0104135
	0.673904	0.356849	0.778306	0.0118181
	1.44501	0.521577	0.783395	0.0174615
	1.49837	0.333404	0.787004	0.0216536
	0.301326	0.301326	0.781723	0.0115984
	1.05826	0.0638916	0.788866	0.00765394
	0.669862	0.343638	0.797804	0.0112717
	0.653362	0.343804	0.798	0.0132305
	0.249219	0.249219	0.795341	0.00959352
	0.610071	0.31499	0.794765	0.0137081
	0.292877	0.292877	0.80739	0.00815712
	0.779748	0.432671	0.814967	0.0128236
	0.548618	0.277997	0.822238	0.0160976
	0.969002	0.0984829	0.827724	0.00314304
	1.42291	0.449724	0.831631	0.0118663
	1.08961	0.134704	0.844809	0.0144627
	1.10774	0.154173	0.861007	0.00532431
	1.37966	0.322093	0.855529	0.010717
	1.41603	0.319135	0.870767	0.0132881
	1.2179	0.828986	0.869017	0.0089257
	0.277291	0.277291	0.886688	0.00581878
	0.243892	0.243892	0.885187	0.0143227
	1.54739	0.439376	0.893454	0.0124063
	0.284611	0.284611	0.907273	0.00896346
	0.799343	0.424705	0.9111	0.00652646
	0.291439	0.291439	0.91527	0.00925386
	1.73606	0.421206	0.937242	0.00816575
	0.30908	0.30908	0.944201	0.00742669
	1.63766	0.349472	0.936389	0.00773114
	0.894513	0.500748	0.960483	0.0104028
	0.95595	0.549324	0.976915	0.00589844
	0.303386	0.303386	0.994765	0.0171146
	0.93144	0.530448	1.00278	0.0106545
	0.323645	0.323645	1.00894	0.0181792
	1.225	0.773288	1.01888	0.0164739
	0.321507	0.321507	1.02833	0.0123724
	0.326178	0.326178	1.04757	0.0181528
	0.315552	0.315552	1.07873	0.006669
	0.361078	0.361078	1.09385	0.00952834
	0.356113	0.356113	1.07643	0.00835403
	0.363224	0.363224	1.11474	0.00837329
	0.761147	0.382769	1.1596	0.0031303
	0.794647	0.398673	1.17913	0.0088952
	1.45435	0.196234	1.20383	0.00423551
	1.72966	0.437435	1.23175	0.00704822
	0.435071	0.435071	1.26436	0.00901925
	1.1735	0.642013	1.28488	0.0103861
	1.5048	0.929226	1.33036	0.00992835
	1.02367	0.516859	1.39568	0.0172938
	1.07679	0.548964	1.46742	0.0116824
	1.83583	0.195678	1.53444	0.00647032
	2.67155	0.669025	1.61896	0.000776956
	1.90874	0.101071	1.74228	0.00322178
	1.48333	0.766223	1.93768	0.0212988
	2.17789	0.0128021	2.16775	0.0144409
	2.75867	2.56358e-08	2.75867	3.33227e-09
			0.0675384	0.00683888
