# Supplementary material for: Comparative analysis of stress-induced calcium signals in the crop species barley and the model plant Arabidopsis thaliana
Source: BMC Plant Biol. 2022 Sep 17;22:447. doi: 10.1186/s12870-022-03820-5 (PMC9482192; doi:10.1186/s12870-022-03820-5)
Supplement: Supplementary file 4 — Additional file 4. Table S3 [file 12870_2022_3820_MOESM4_ESM.xlsx]

## Sheet: Legend
Table S3: [Ca2+]cyt measured for different stimuli in different sections of 5d and 7d old barley leaves.
	Panels show the means and SE of the maximal increases in [Ca2+]cyt determined for different stimuli as indicated by the name of the panel.

## Sheet: NaCl 5d 
section	Mean	SE
S1	0.103262	0.0233476
S2	0.110002	0.0182024
S3	0.158229	0.0168666
S4	0.288426	0.0507679
S5	0.373917	0.0357953

## Sheet: H2O2 5d
section	Mean	SE
S1	0.282772	0.0188807
S2	0.257666	0.0285117
S3	0.196208	0.00691389
S4	0.167798	0.0183708
S5	0.14188	0.0121867

## Sheet: flg22 5d
section	Mean	SE
S1	0.0607964	0.00880256
S2	0.0630933	0.00468371
S3	0.0847423	0.00695049
S4	0.0731364	0.00623693
S5	0.0786849	0.0134918

## Sheet: NaCl 7d
section	Mean	SE
S1	0.0625051	0.0120684
S2	0.106086	0.0179569
S3	0.0985523	0.027103
S4	0.0985022	0.0179134
S5	0.146418	0.00704215
S6	0.152918	0.0377501
S7	0.169558	0.0265371
S8	0.280424	0.0238534
S9	0.325504	0.0288213
S10	0.364794	0.0138454

## Sheet: H2O2 7d
section	Mean	SE
S1	0.302038	0.043539
S2	0.193701	0.0797519
S3	0.180445	0.0436189
S4	0.0856798	0.033973
S5	0.0699504	0.0100161
S6	0.0788197	0.00653519
S7	0.0849367	0.00127933
S8	0.123464	0.0175372
S9	0.185856	0.0319855
S10	0.236772	0.033869

## Sheet: flg22 7d
section	Mean	SE
S1	0.0203722	0.00167526
S2	0.0254669	0.0029043
S3	0.0531274	0.00724422
S4	0.0485068	0.00480176
S5	0.062362	0.0112368
S6	0.0438612	0.00513108
S7	0.0551402	0.00752054
S8	0.0621655	0.0165881
S9	0.0511483	0.00431738
S10	0.0368835	0.00514635
