# Supplementary material for: Comparative analysis of stress-induced calcium signals in the crop species barley and the model plant Arabidopsis thaliana
Source: BMC Plant Biol. 2022 Sep 17;22:447. doi: 10.1186/s12870-022-03820-5 (PMC9482192; doi:10.1186/s12870-022-03820-5)
Supplement: Supplementary file 5 — Additional file 5. Table S4 [file 12870_2022_3820_MOESM5_ESM.xlsx]

## Sheet: Legend
Table S4: Effect of LaCl3 on [Ca2+]cyt transients measured for different stimuli.
	Panels show the means and SE of the maximal increase in [Ca2+]cyt determined upon LaCl3 treatment as percentage to the untreated control.

## Sheet: leaf
	-LaCl3	SE	+LaCl3	SE
NaCl	100	26.4057	18.6915	5.87725
H2O2	100	19.3046	38.5746	9.70042
Mannitol	100	12.3653	10.0299	2.0309

## Sheet: root
	-LaCl3	SE	+LaCl3	SE
NaCl	100	17.5827	17.6614	5.06976
H2O2	100	20.581	37.2928	9.37808
Mannitol	100	27.8144	1.47361	0.239313
